# Supplementary material for: Hi-C-resolved metagenomics reveals host range variation among mobile genetic elements within the European honey bee
Source: mBio. 2025 Sep 22;16(11):e02243-25. doi: 10.1128/mbio.02243-25 (PMC12607879; doi:10.1128/mbio.02243-25)
Supplement: Table S2 — Full list of MGE-associated annotations and their AMGs. [file mbio.02243-25-s0003.xlsx]

## Sheet: plasmid_annotaitons_cat.csv
	fasta	scaffold	tmp_id	metagenome	gene_position	start_position	end_position	strandedness	rank	ko_id	kegg_hit	pfam_hits	heme_regulatory_motif_count	peptidase_id	peptidase_family	peptidase_hit	peptidase_RBH	peptidase_bitScore	peptidase_eVal	peptidase_identity	cazy_ids	cazy_hits	cazy_subfam_ec	cazy_best_hit
plasmid_AB229_k141_103546_1	plasmid_AB229	k141_103546	A_plasmid_AB229	A	1	234	458	-1	E				0
plasmid_AB229_k141_103546_2	plasmid_AB229	k141_103546	A_plasmid_AB229	A	2	455	1192	-1	D			Resolvase, N terminal domain [PF00239.25]	0
plasmid_AB229_k141_103546_3	plasmid_AB229	k141_103546	A_plasmid_AB229	A	3	1340	1672	1	C	K03892	ArsR family transcriptional regulator, arsenate/arsenite/antimonite-responsive transcriptional repressor	Helix-turn-helix domain [PF12840.11]; Bacterial regulatory protein, arsR family [PF01022.24]	0
plasmid_AB229_k141_103546_4	plasmid_AB229	k141_103546	A_plasmid_AB229	A	4	1669	2436	1	C	K11811	arsenical resistance protein ArsH		0
plasmid_AB229_k141_103546_5	plasmid_AB229	k141_103546	A_plasmid_AB229	A	5	2433	2939	1	C	K03741	arsenate reductase (thioredoxin) [EC:1.20.4.4]	Low molecular weight phosphotyrosine protein phosphatase [PF01451.25]	0
plasmid_AB229_k141_103546_6	plasmid_AB229	k141_103546	A_plasmid_AB229	A	6	2936	4003	1	C	K03325	arsenite transporter	Sodium Bile acid symporter family [PF01758.20]; SBF-like CPA transporter family (DUF4137) [PF13593.10]	0
plasmid_AB229_k141_103546_7	plasmid_AB229	k141_103546	A_plasmid_AB229	A	7	4118	4321	1	E				0
plasmid_AB229_k141_103546_8	plasmid_AB229	k141_103546	A_plasmid_AB229	A	8	4358	4582	-1	D			Toxin of toxin-antitoxin type 1 system [PF12703.11]	0
plasmid_AB229_k141_103546_9	plasmid_AB229	k141_103546	A_plasmid_AB229	A	9	4646	4894	-1	E				0
plasmid_AB229_k141_103546_10	plasmid_AB229	k141_103546	A_plasmid_AB229	A	10	4899	6326	-1	C	K07344	type IV secretion system protein TrbL	TrbL/VirB6 plasmid conjugal transfer protein [PF04610.18]	0
plasmid_AB229_k141_103546_11	plasmid_AB229	k141_103546	A_plasmid_AB229	A	11	6337	6573	-1	E				0
plasmid_AB229_k141_103546_12	plasmid_AB229	k141_103546	A_plasmid_AB229	A	12	6586	7365	-1	C	K20266	type IV secretion system protein TrbJ	Type IV secretion system proteins [PF07996.15]	0
plasmid_AB229_k141_103546_13	plasmid_AB229	k141_103546	A_plasmid_AB229	A	13	7506	7694	-1	C	K21495	antitoxin FitA	Arc-like DNA binding domain [PF03869.18]	0
plasmid_AB229_k141_103546_14	plasmid_AB229	k141_103546	A_plasmid_AB229	A	14	8727	9608	-1	D			Replication protein C (RepC) [PF06504.15]; TrfA protein [PF07042.15]	0
plasmid_AB229_k141_103546_15	plasmid_AB229	k141_103546	A_plasmid_AB229	A	15	9595	10422	-1	C	K07505	regulatory protein RepA	AAA domain [PF13481.10]	0
plasmid_AB229_k141_103546_16	plasmid_AB229	k141_103546	A_plasmid_AB229	A	16	10427	10648	-1	C	K07733	prophage regulatory protein	Prophage CP4-57 regulatory protein (AlpA) [PF05930.16]	0
plasmid_AB229_k141_103546_17	plasmid_AB229	k141_103546	A_plasmid_AB229	A	17	10796	11998	-1	D			Arm DNA-binding domain [PF13356.10]; Phage integrase family [PF00589.26]	0
plasmid_AB595_k141_131115_1	plasmid_AB595	k141_131115	A_plasmid_AB595	A	1	119	1612	1	D			Putative transposase [PF04986.17]; Transposase zinc-binding domain [PF14319.10]	1
plasmid_AB595_k141_131115_2	plasmid_AB595	k141_131115	A_plasmid_AB595	A	2	1788	2090	-1	D			Phosphoglucomutase/phosphomannomutase, alpha/beta/alpha domain I [PF02878.20]	0
plasmid_AB595_k141_131115_3	plasmid_AB595	k141_131115	A_plasmid_AB595	A	3	2177	2992	-1	C	K18824	dihydropteroate synthase type 2 [EC:2.5.1.15]	Pterin binding enzyme [PF00809.26]	0
plasmid_AB595_k141_131115_4	plasmid_AB595	k141_131115	A_plasmid_AB595	A	4	3371	3994	-1	C	K18476	TetR/AcrR family transcriptional regulator, tetracycline repressor protein	Tetracyclin repressor-like, C-terminal domain [PF02909.21]; Bacterial regulatory proteins, tetR family [PF00440.27]	0
plasmid_AB595_k141_131115_5	plasmid_AB595	k141_131115	A_plasmid_AB595	A	5	4086	5267	1	C	K08151	MFS transporter, DHA1 family, tetracycline resistance protein	Major Facilitator Superfamily [PF07690.20]; Sugar (and other) transporter [PF00083.28]; MFS_1 like family [PF12832.11]; Fungal trichothecene efflux pump (TRI12) [PF06609.17]; Transmembrane secretion effector [PF05977.17]	0
plasmid_AC345_k141_143531_1	plasmid_AC345	k141_143531	A_plasmid_AC345	A	1	1	621	1	C	K07052	CAAX protease family protein	Type II CAAX prenyl endopeptidase Rce1-like [PF02517.20]	0	MER0936263	G05	MER0936263 - (Lactobacillus sp. wkB8) [G05.UPW]#G05#{peptidase unit: 46-213}~source A0A089XZX8~	0	336	3.053e-104	0.948
plasmid_AC345_k141_143531_2	plasmid_AC345	k141_143531	A_plasmid_AC345	A	2	962	1276	1	D			Bacterial protein of unknown function (DUF961) [PF06125.15]	0
plasmid_AC345_k141_143531_3	plasmid_AC345	k141_143531	A_plasmid_AC345	A	3	1295	1678	1	D			Bacterial protein of unknown function (DUF961) [PF06125.15]	0
plasmid_AC345_k141_143531_4	plasmid_AC345	k141_143531	A_plasmid_AC345	A	4	1707	3092	1	C	K03466	DNA segregation ATPase FtsK/SpoIIIE, S-DNA-T family	FtsK/SpoIIIE family [PF01580.22]; TraG P-loop domain [PF19044.4]; Helicase HerA, central domain [PF01935.21]	0
plasmid_AC345_k141_143531_5	plasmid_AC345	k141_143531	A_plasmid_AC345	A	5	3270	4475	1	C	K07467	putative DNA relaxase	Replication initiation factor [PF02486.23]; Rolling Circle replication initiation protein N-terminal domain [PF18106.5]; Helix-turn-helix domain [PF12844.11]; Helix-turn-helix [PF01381.26]	0
plasmid_AC345_k141_143531_6	plasmid_AC345	k141_143531	A_plasmid_AC345	A	6	4518	4739	1	E				0
plasmid_AC345_k141_143531_7	plasmid_AC345	k141_143531	A_plasmid_AC345	A	7	4856	5353	1	D			Antirestriction protein (ArdA) [PF07275.15]	0
plasmid_AC345_k141_143531_8	plasmid_AC345	k141_143531	A_plasmid_AC345	A	8	5442	5834	1	D			TcpE family [PF12648.11]	0
plasmid_AC345_k141_143531_9	plasmid_AC345	k141_143531	A_plasmid_AC345	A	9	5818	8265	1	D			AAA-like domain [PF12846.11]; TraG P-loop domain [PF19044.4]	0
plasmid_AC345_k141_143531_10	plasmid_AC345	k141_143531	A_plasmid_AC345	A	10	8268	10445	1	E				0
plasmid_AC345_k141_143531_11	plasmid_AC345	k141_143531	A_plasmid_AC345	A	11	10442	11443	1	D			Lysozyme-like [PF13702.10]; NlpC/P60 family [PF00877.23]	0	MER0452527	C40	MER0452527 - YddH peptidase (Streptococcus constellatus) [C40.007]#C40#{peptidase unit: 215-332}~source EID21988~	0	260	1.536e-75	1
plasmid_AC345_k141_143531_12	plasmid_AC345	k141_143531	A_plasmid_AC345	A	12	11458	12372	1	D			Conjugative transposon protein TcpC [PF12642.11]	0
plasmid_AC345_k141_143531_13	plasmid_AC345	k141_143531	A_plasmid_AC345	A	13	12519	13184	1	C	K07485	transposase	zinc-finger of transposase IS204/IS1001/IS1096/IS1165 [PF14690.10]	1
plasmid_AC345_k141_143531_14	plasmid_AC345	k141_143531	A_plasmid_AC345	A	14	13341	13766	1	C	K07485	transposase	Transposase [PF01610.21]	0
plasmid_AC345_k141_143531_15	plasmid_AC345	k141_143531	A_plasmid_AC345	A	15	13887	14018	-1	E				0
plasmid_AC345_k141_143531_16	plasmid_AC345	k141_143531	A_plasmid_AC345	A	16	14023	14145	-1	E				0
plasmid_AC345_k141_193920_1	plasmid_AC345	k141_193920	A_plasmid_AC345	A	1	3	797	1	C	K03496	chromosome partitioning protein	AAA domain [PF13614.10]; Cellulose biosynthesis protein BcsQ [PF06564.16]	0
plasmid_AC345_k141_193920_2	plasmid_AC345	k141_193920	A_plasmid_AC345	A	2	895	1104	1	D			Omega Transcriptional Repressor [PF07764.15]	0
plasmid_AC345_k141_193920_3	plasmid_AC345	k141_193920	A_plasmid_AC345	A	3	1122	1394	1	D			Bacterial epsilon antitoxin [PF08998.15]	0
plasmid_AC345_k141_193920_4	plasmid_AC345	k141_193920	A_plasmid_AC345	A	4	1396	2259	1	C	K16214	UDP-N-acetylglucosamine kinase [EC:2.7.1.176]	Zeta toxin [PF06414.16]; AAA domain [PF13671.10]	0
plasmid_AC345_k141_193965_1	plasmid_AC345	k141_193965	A_plasmid_AC345	A	1	48	293	-1	E				0
plasmid_AC345_k141_193965_2	plasmid_AC345	k141_193965	A_plasmid_AC345	A	2	469	1317	1	C	K05593	aminoglycoside 6-adenylyltransferase [EC:2.7.7.-]	Streptomycin adenylyltransferase [PF04439.16]	0
plasmid_AC345_k141_193965_3	plasmid_AC345	k141_193965	A_plasmid_AC345	A	3	1556	1840	1	E				0
plasmid_AC345_k141_193965_4	plasmid_AC345	k141_193965	A_plasmid_AC345	A	4	1975	2622	1	C	K19271	chloramphenicol O-acetyltransferase type A [EC:2.3.1.28]	Chloramphenicol acetyltransferase [PF00302.22]	0
plasmid_AC345_k141_193965_5	plasmid_AC345	k141_193965	A_plasmid_AC345	A	5	2875	4086	1	D			Plasmid recombination enzyme [PF01076.23]	0
plasmid_AC345_k141_193965_6	plasmid_AC345	k141_193965	A_plasmid_AC345	A	6	4374	4547	1	E				0
plasmid_AC345_k141_193965_7	plasmid_AC345	k141_193965	A_plasmid_AC345	A	7	4601	4666	1	E				0
plasmid_AC411_k141_219564_1	plasmid_AC411	k141_219564	A_plasmid_AC411	A	1	108	662	-1	C	K14060	putative DNA-invertase from lambdoid prophage Rac	Resolvase, N terminal domain [PF00239.25]; Helix-turn-helix domain of resolvase [PF02796.19]	0
plasmid_AC411_k141_219564_2	plasmid_AC411	k141_219564	A_plasmid_AC411	A	2	826	3831	1	D			Tn3 transposase DDE domain [PF01526.21]; Domain of unknown function (DUF4158) [PF13700.10]	0
plasmid_AC411_k141_219564_3	plasmid_AC411	k141_219564	A_plasmid_AC411	A	3	3880	4221	-1	D			Type III secretion chaperone domain [PF07824.16]	0
plasmid_AC411_k141_83484_1	plasmid_AC411	k141_83484	A_plasmid_AC411	A	1	204	731	1	C	K14060	putative DNA-invertase from lambdoid prophage Rac	Resolvase, N terminal domain [PF00239.25]	0
plasmid_AC411_k141_83484_2	plasmid_AC411	k141_83484	A_plasmid_AC411	A	2	1216	2052	-1	C	K04343	streptomycin 6-kinase [EC:2.7.1.72]	Aminoglycoside/hydroxyurea antibiotic resistance kinase [PF04655.18]	0
plasmid_AC411_k141_83484_3	plasmid_AC411	k141_83484	A_plasmid_AC411	A	3	2052	2855	-1	C	K10673	streptomycin 3"-kinase [EC:2.7.1.87]	Phosphotransferase enzyme family [PF01636.27]	0
plasmid_AC411_k141_83484_4	plasmid_AC411	k141_83484	A_plasmid_AC411	A	4	2921	3535	-1	C	K14060	putative DNA-invertase from lambdoid prophage Rac	Resolvase, N terminal domain [PF00239.25]; Helix-turn-helix domain of resolvase [PF02796.19]	0
plasmid_AC411_k141_83484_5	plasmid_AC411	k141_83484	A_plasmid_AC411	A	5	3661	6546	1	D			Tn3 transposase DDE domain [PF01526.21]; Domain of unknown function (DUF4158) [PF13700.10]	0
plasmid_AC411_k141_83484_6	plasmid_AC411	k141_83484	A_plasmid_AC411	A	6	6687	6983	1	E				0
plasmid_AC411_k141_83484_7	plasmid_AC411	k141_83484	A_plasmid_AC411	A	7	7047	7670	-1	C	K18476	TetR/AcrR family transcriptional regulator, tetracycline repressor protein	Tetracyclin repressor-like, C-terminal domain [PF02909.21]; Bacterial regulatory proteins, tetR family [PF00440.27]	0
plasmid_AC411_k141_83484_8	plasmid_AC411	k141_83484	A_plasmid_AC411	A	8	7753	8928	1	C	K08151	MFS transporter, DHA1 family, tetracycline resistance protein	Major Facilitator Superfamily [PF07690.20]; Transmembrane secretion effector [PF05977.17]; Sugar (and other) transporter [PF00083.28]; Sugar-tranasporters, 12 TM [PF05631.18]; Fungal trichothecene efflux pump (TRI12) [PF06609.17]	0
plasmid_AC411_k141_83484_9	plasmid_AC411	k141_83484	A_plasmid_AC411	A	9	8944	9216	-1	E				0
plasmid_AD311_k141_103460_1	plasmid_AD311	k141_103460	A_plasmid_AD311	A	1	230	448	-1	E				0
plasmid_AD311_k141_103460_2	plasmid_AD311	k141_103460	A_plasmid_AD311	A	2	522	860	-1	E				0
plasmid_AD311_k141_103460_3	plasmid_AD311	k141_103460	A_plasmid_AD311	A	3	884	4207	-1	D			MobA/MobL family [PF03389.19]; AAA domain [PF13604.10]; AAA domain [PF13245.10]; PIF1-like helicase [PF05970.18]	0
plasmid_AD311_k141_103460_4	plasmid_AD311	k141_103460	A_plasmid_AD311	A	4	4415	5857	-1	D			RepB DNA-primase from phage plasmid [PF16793.9]	0
plasmid_AD311_k141_103460_5	plasmid_AD311	k141_103460	A_plasmid_AD311	A	5	6033	6353	-1	E				0
plasmid_AD311_k141_103460_6	plasmid_AD311	k141_103460	A_plasmid_AD311	A	6	6443	6685	-1	D			ParG [PF09274.14]	0
plasmid_AD311_k141_103460_7	plasmid_AD311	k141_103460	A_plasmid_AD311	A	7	6682	7311	-1	C	K03496	chromosome partitioning protein	VirC1 protein [PF07015.15]; AAA domain [PF13614.10]; ATPase MipZ [PF09140.15]; CobQ/CobB/MinD/ParA nucleotide binding domain [PF01656.27]; Cellulose biosynthesis protein BcsQ [PF06564.16]; NUBPL iron-transfer P-loop NTPase [PF10609.13]; 4Fe-4S iron sulfur cluster binding proteins, NifH/frxC family [PF00142.22]; Anion-transporting ATPase [PF02374.19]	0
plasmid_AD311_k141_103460_8	plasmid_AD311	k141_103460	A_plasmid_AD311	A	8	7407	8006	-1	C	K14060	putative DNA-invertase from lambdoid prophage Rac	Resolvase, N terminal domain [PF00239.25]; Helix-turn-helix domain of resolvase [PF02796.19]	0
plasmid_AD311_k141_103460_9	plasmid_AD311	k141_103460	A_plasmid_AD311	A	9	8196	8489	-1	E				0
plasmid_AD311_k141_103460_10	plasmid_AD311	k141_103460	A_plasmid_AD311	A	10	8590	9582	-1	D			Trypsin-like peptidase domain [PF13365.10]	0	MER0411245	S01C	MER0411245 - subfamily S1C unassigned peptidases (Aeromonas bestiarum) [S01.UPC]#S01C#{peptidase unit: 62-191}~source ABR10076~	0	265	2.338e-77	0.962
plasmid_AD702_k141_115006_1	plasmid_AD702	k141_115006	A_plasmid_AD702	A	1	2	214	1	E				0
plasmid_AD702_k141_115006_2	plasmid_AD702	k141_115006	A_plasmid_AD702	A	2	150	1142	-1	D			Replication protein C (RepC) [PF06504.15]	0
plasmid_AD702_k141_115006_3	plasmid_AD702	k141_115006	A_plasmid_AD702	A	3	1123	2001	-1	C	K07505	regulatory protein RepA	AAA domain [PF13481.10]	0
plasmid_AD702_k141_115006_4	plasmid_AD702	k141_115006	A_plasmid_AD702	A	4	2030	2386	-1	E				0
plasmid_AD702_k141_115006_5	plasmid_AD702	k141_115006	A_plasmid_AD702	A	5	2353	2676	-1	C	K07171	mRNA interferase MazF [EC:3.1.-.-]	PemK-like, MazF-like toxin of type II toxin-antitoxin system [PF02452.21]	0
plasmid_AD702_k141_115006_6	plasmid_AD702	k141_115006	A_plasmid_AD702	A	6	2676	2900	-1	D			Antitoxin MazE-like [PF11455.12]	0
plasmid_AD702_k141_115006_7	plasmid_AD702	k141_115006	A_plasmid_AD702	A	7	2967	4796	-1	D			RepB DNA-primase from phage plasmid [PF16793.9]; Large polyvalent protein-associated domain 7 [PF18821.5]	0
plasmid_AD702_k141_115006_8	plasmid_AD702	k141_115006	A_plasmid_AD702	A	8	4907	5263	1	E				0
plasmid_AD702_k141_115006_9	plasmid_AD702	k141_115006	A_plasmid_AD702	A	9	5342	5659	1	E				0
plasmid_AD702_k141_115006_10	plasmid_AD702	k141_115006	A_plasmid_AD702	A	10	6268	6501	-1	E				0
plasmid_AE583_k141_175287_1	plasmid_AE583	k141_175287	A_plasmid_AE583	A	1	2	421	1	D			Plasmid SOS inhibition protein (PsiB) [PF06290.15]	0
plasmid_AE583_k141_175287_2	plasmid_AE583	k141_175287	A_plasmid_AE583	A	2	418	1146	1	D			PsiA protein [PF06952.15]	0
plasmid_AE583_k141_175287_3	plasmid_AE583	k141_175287	A_plasmid_AE583	A	3	1143	1466	1	E				0
plasmid_AE583_k141_175287_4	plasmid_AE583	k141_175287	A_plasmid_AE583	A	4	1521	2003	1	D			Plasmid SOS inhibition protein (PsiB) [PF06290.15]	0
plasmid_AE583_k141_175287_5	plasmid_AE583	k141_175287	A_plasmid_AE583	A	5	2426	2800	1	E				0
plasmid_AE583_k141_175287_6	plasmid_AE583	k141_175287	A_plasmid_AE583	A	6	2854	3141	1	E				0
plasmid_AE583_k141_175287_7	plasmid_AE583	k141_175287	A_plasmid_AE583	A	7	3188	3532	1	E				0
plasmid_AE583_k141_175287_8	plasmid_AE583	k141_175287	A_plasmid_AE583	A	8	3618	3881	1	E				0
plasmid_AE583_k141_175287_9	plasmid_AE583	k141_175287	A_plasmid_AE583	A	9	3924	4754	1	D			N-6 DNA Methylase [PF02384.20]	0
plasmid_AE583_k141_175287_10	plasmid_AE583	k141_175287	A_plasmid_AE583	A	10	5381	5911	1	D			Antirestriction protein [PF03230.17]	0
plasmid_AE583_k141_175287_11	plasmid_AE583	k141_175287	A_plasmid_AE583	A	11	5958	6431	-1	D			Transglycosylase SLT domain [PF01464.24]	0								GH23	GH23 lysozyme type G (EC 3.2.1.17); peptidoglycan lyase (EC 4.2.2.n1) also known in the literature as peptidoglycan lytic transglycosylase; chitinase (EC 3.2.1.14)	3.2.1.17,3.2.1.17_or_4.2.2.n1,4.2.2.n1	GH23.hmm
plasmid_AE583_k141_175287_12	plasmid_AE583	k141_175287	A_plasmid_AE583	A	12	6897	7277	1	D			TraM protein, DNA-binding [PF05261.15]	0
plasmid_AE583_k141_175287_13	plasmid_AE583	k141_175287	A_plasmid_AE583	A	13	7511	8251	1	E				0
plasmid_AE583_k141_175287_14	plasmid_AE583	k141_175287	A_plasmid_AE583	A	14	9178	9582	1	D			TraA [PF05513.15]	0
plasmid_AE583_k141_175287_15	plasmid_AE583	k141_175287	A_plasmid_AE583	A	15	9602	9907	1	C	K12068	conjugal transfer pilus assembly protein TraL	TraL protein [PF07178.15]	0
plasmid_AE583_k141_175287_16	plasmid_AE583	k141_175287	A_plasmid_AE583	A	16	9926	10495	1	C	K12067	conjugal transfer pilus assembly protein TraE	TraE protein [PF05309.15]	0
plasmid_AE583_k141_175287_17	plasmid_AE583	k141_175287	A_plasmid_AE583	A	17	10479	11255	1	C	K12066	conjugal transfer pilus assembly protein TraK	TraK protein [PF06586.15]	0
plasmid_AE583_k141_175287_18	plasmid_AE583	k141_175287	A_plasmid_AE583	A	18	11248	12606	1	C	K12065	conjugal transfer pilus assembly protein TraB	Bacterial conjugation TrbI-like protein [PF03743.18]	0
plasmid_AE583_k141_175287_19	plasmid_AE583	k141_175287	A_plasmid_AE583	A	19	12603	12983	1	E				0
plasmid_AE583_k141_175287_20	plasmid_AE583	k141_175287	A_plasmid_AE583	A	20	13010	13255	1	E				0
plasmid_AE583_k141_175287_21	plasmid_AE583	k141_175287	A_plasmid_AE583	A	21	13331	13918	1	C	K12064	conjugal transfer pilus assembly protein TraV	Type IV conjugative transfer system lipoprotein (TraV) [PF09676.14]	0
plasmid_AE583_k141_175287_22	plasmid_AE583	k141_175287	A_plasmid_AE583	A	22	13921	16536	1	C	K12063	conjugal transfer ATP-binding protein TraC	TraG P-loop domain [PF19044.4]; Family of unknown function (DUF5934) [PF19357.3]; TraC protein [PF11130.12]; AAA-like domain [PF12846.11]; Type IV secretion-system coupling protein DNA-binding domain [PF10412.13]	0
plasmid_AE583_k141_175287_23	plasmid_AE583	k141_175287	A_plasmid_AE583	A	23	16518	17000	1	D			Type-F conjugative transfer system protein (TrbI_Ftype) [PF09677.14]	0
plasmid_AE583_k141_175287_24	plasmid_AE583	k141_175287	A_plasmid_AE583	A	24	16993	17208	1	C	K06204	RNA polymerase-binding transcription factor	Prokaryotic dksA/traR C4-type zinc finger [PF01258.21]	0
plasmid_AE583_k141_175287_25	plasmid_AE583	k141_175287	A_plasmid_AE583	A	25	17208	17834	1	C	K12061	conjugal transfer pilus assembly protein TraW		0
plasmid_AE583_k141_175287_26	plasmid_AE583	k141_175287	A_plasmid_AE583	A	26	17834	18232	1	E				0
plasmid_AE583_k141_175287_27	plasmid_AE583	k141_175287	A_plasmid_AE583	A	27	18229	19224	1	C	K12060	conjugal transfer pilus assembly protein TraU	TraU protein [PF06834.15]	0
plasmid_AE583_k141_175287_28	plasmid_AE583	k141_175287	A_plasmid_AE583	A	28	19243	19869	1	C	K12059	conjugal transfer pilus assembly protein TrbC	Type-F conjugative transfer system pilin assembly protein [PF09673.14]	0
plasmid_AE583_k141_175287_29	plasmid_AE583	k141_175287	A_plasmid_AE583	A	29	19866	21695	1	C	K12058	conjugal transfer mating pair stabilization protein TraN	F-type Type IV secretion system, TraN [PF06986.15]	0
plasmid_AE583_k141_175287_30	plasmid_AE583	k141_175287	A_plasmid_AE583	A	30	21692	22507	1	C	K12057	conjugal transfer pilus assembly protein TraF	F plasmid transfer operon protein [PF13728.10]	0
plasmid_AE583_k141_175287_31	plasmid_AE583	k141_175287	A_plasmid_AE583	A	31	22521	22817	1	E				0
plasmid_AE583_k141_175287_32	plasmid_AE583	k141_175287	A_plasmid_AE583	A	32	22817	23362	1	D			F plasmid transfer operon protein [PF13728.10]	0
plasmid_AE583_k141_175287_33	plasmid_AE583	k141_175287	A_plasmid_AE583	A	33	23427	23768	1	E				0
plasmid_AE583_k141_175287_34	plasmid_AE583	k141_175287	A_plasmid_AE583	A	34	23761	25128	1	C	K12072	conjugative transfer pilus assembly protein TraH	Conjugative relaxosome accessory transposon protein [PF06122.15]	0
plasmid_AE583_k141_175287_35	plasmid_AE583	k141_175287	A_plasmid_AE583	A	35	25128	28016	1	C	K12056	conjugal transfer mating pair stabilization protein TraG	TraG-like protein, N-terminal region [PF07916.15]	0
plasmid_AE583_k141_175287_36	plasmid_AE583	k141_175287	A_plasmid_AE583	A	36	28013	28624	1	E				0
plasmid_AE583_k141_175287_37	plasmid_AE583	k141_175287	A_plasmid_AE583	A	37	28814	29044	1	E				0
plasmid_AE583_k141_175287_38	plasmid_AE583	k141_175287	A_plasmid_AE583	A	38	29041	31230	1	C	K03205	type IV secretion system protein VirD4 [EC:7.4.2.8]	Type IV secretion-system coupling protein DNA-binding domain [PF10412.13]; Type IV secretory system Conjugative DNA transfer [PF02534.18]; TraM recognition site of TraD and TraG [PF12696.11]; F sex factor protein N terminal [PF12615.12]	0
plasmid_AE583_k141_175287_39	plasmid_AE583	k141_175287	A_plasmid_AE583	A	39	31230	36380	1	D			TrwC relaxase [PF08751.15]; DNA helicase TraI, C-terminal [PF07057.15]; AAA domain [PF13604.10]; DNA relaxase TraI 2B/2B-like domain [PF18340.5]; single-stranded DNA binding TraI N-terminal subdomain [PF18272.5]; AAA domain [PF13245.10]	0
plasmid_AE583_k141_175287_40	plasmid_AE583	k141_175287	A_plasmid_AE583	A	40	36482	37165	1	C	K03607	ProP effector	ProQ/FINO family [PF04352.17]; Fertility inhibition protein N terminal [PF12602.12]	0
plasmid_AE583_k141_175287_41	plasmid_AE583	k141_175287	A_plasmid_AE583	A	41	37167	37964	1	D			Thioredoxin [PF13462.10]; Copper resistance protein ScsC N-terminal domain [PF18312.5]; DSBA-like thioredoxin domain [PF01323.24]	0
plasmid_AE583_k141_175287_42	plasmid_AE583	k141_175287	A_plasmid_AE583	A	42	38236	38472	1	E				0
plasmid_AE583_k141_175287_43	plasmid_AE583	k141_175287	A_plasmid_AE583	A	43	38472	38777	1	D			PLD-like domain [PF13091.10]	0
plasmid_AE583_k141_175287_44	plasmid_AE583	k141_175287	A_plasmid_AE583	A	44	38784	39032	1	D			PLD-like domain [PF13091.10]	0
plasmid_AE583_k141_175287_45	plasmid_AE583	k141_175287	A_plasmid_AE583	A	45	39185	39436	1	D			Replication regulatory protein RepB [PF10723.13]	0
plasmid_AE583_k141_175287_46	plasmid_AE583	k141_175287	A_plasmid_AE583	A	46	39740	40603	1	D			IncFII RepA protein family [PF02387.19]	0
plasmid_AE583_k141_175287_47	plasmid_AE583	k141_175287	A_plasmid_AE583	A	47	41188	41490	-1	E				0
plasmid_AE583_k141_175287_48	plasmid_AE583	k141_175287	A_plasmid_AE583	A	48	41593	42498	1	E				0
plasmid_AE583_k141_175287_49	plasmid_AE583	k141_175287	A_plasmid_AE583	A	49	42596	43417	1	E				0
plasmid_AE583_k141_175287_50	plasmid_AE583	k141_175287	A_plasmid_AE583	A	50	43508	43750	1	D			Protein of unknown function (DUF2913) [PF11140.12]	0
plasmid_AE583_k141_175287_51	plasmid_AE583	k141_175287	A_plasmid_AE583	A	51	43762	43860	1	E				0
plasmid_AE583_k141_175287_52	plasmid_AE583	k141_175287	A_plasmid_AE583	A	52	44380	45693	1	C	K00986	RNA-directed DNA polymerase [EC:2.7.7.49]	Reverse transcriptase (RNA-dependent DNA polymerase) [PF00078.31]; MatK/TrnK amino terminal region [PF01824.22]	0
plasmid_AE583_k141_175287_53	plasmid_AE583	k141_175287	A_plasmid_AE583	A	53	45714	46928	-1	D			Putative transposase [PF04986.17]; Transposase zinc-binding domain [PF14319.10]	0
plasmid_AE583_k141_175287_54	plasmid_AE583	k141_175287	A_plasmid_AE583	A	54	46937	47356	-1	E				0
plasmid_AE583_k141_175287_55	plasmid_AE583	k141_175287	A_plasmid_AE583	A	55	47782	49374	1	D			Transposase IS66 family [PF03050.18]; IS66 C-terminal element [PF13817.10]; zinc-finger binding domain of transposase IS66 [PF13005.11]; Transposase C of IS166 homeodomain [PF13007.11]	0
plasmid_AE583_k141_175287_56	plasmid_AE583	k141_175287	A_plasmid_AE583	A	56	49378	49944	-1	E				0
plasmid_AE583_k141_175287_57	plasmid_AE583	k141_175287	A_plasmid_AE583	A	57	49986	50132	1	E				0
plasmid_AE583_k141_175287_58	plasmid_AE583	k141_175287	A_plasmid_AE583	A	58	50223	50516	-1	C	K07484	transposase	IS66 Orf2 like protein [PF05717.17]	0
plasmid_AE583_k141_175287_59	plasmid_AE583	k141_175287	A_plasmid_AE583	A	59	50513	50920	-1	C	K07483	transposase	Transposase [PF01527.24]	0
plasmid_AE583_k141_175287_60	plasmid_AE583	k141_175287	A_plasmid_AE583	A	60	51488	51691	-1	E				0
plasmid_AE583_k141_175287_61	plasmid_AE583	k141_175287	A_plasmid_AE583	A	61	51681	52082	-1	E				0
plasmid_AE583_k141_175287_62	plasmid_AE583	k141_175287	A_plasmid_AE583	A	62	52165	53349	1	C	K00986	RNA-directed DNA polymerase [EC:2.7.7.49]	Reverse transcriptase (RNA-dependent DNA polymerase) [PF00078.31]	0
plasmid_AE583_k141_175287_63	plasmid_AE583	k141_175287	A_plasmid_AE583	A	63	53754	54245	-1	E				0
plasmid_AE583_k141_175287_64	plasmid_AE583	k141_175287	A_plasmid_AE583	A	64	54337	55113	-1	D			Invasin, domain 4 [PF21764.1]	0
plasmid_AF098_k141_126425_1	plasmid_AF098	k141_126425	A_plasmid_AF098	A	1	3	209	1	E				0
plasmid_AF098_k141_126425_2	plasmid_AF098	k141_126425	A_plasmid_AF098	A	2	219	344	-1	D			Bacterial regulatory helix-turn-helix protein, lysR family [PF00126.31]	0
plasmid_AF098_k141_126425_3	plasmid_AF098	k141_126425	A_plasmid_AF098	A	3	575	1780	-1	C	K03312	glutamate:Na+ symporter, ESS family	Sodium/glutamate symporter [PF03616.18]	0
plasmid_AF098_k141_126425_4	plasmid_AF098	k141_126425	A_plasmid_AF098	A	4	2224	2544	1	E				0
plasmid_AF098_k141_126425_5	plasmid_AF098	k141_126425	A_plasmid_AF098	A	5	2537	2923	1	D			ACT domain pair [PF19571.3]	0
plasmid_AF098_k141_126425_6	plasmid_AF098	k141_126425	A_plasmid_AF098	A	6	2931	3617	1	D			Helix-turn-helix domain [PF12840.11]; Bacterial regulatory protein, arsR family [PF01022.24]	0
plasmid_AF098_k141_126425_7	plasmid_AF098	k141_126425	A_plasmid_AF098	A	7	3595	4218	-1	C	K18476	TetR/AcrR family transcriptional regulator, tetracycline repressor protein	Tetracyclin repressor-like, C-terminal domain [PF02909.21]; Bacterial regulatory proteins, tetR family [PF00440.27]	0
plasmid_AF098_k141_126425_8	plasmid_AF098	k141_126425	A_plasmid_AF098	A	8	4300	5505	1	C	K08151	MFS transporter, DHA1 family, tetracycline resistance protein	Major Facilitator Superfamily [PF07690.20]; Sugar (and other) transporter [PF00083.28]; MFS_1 like family [PF12832.11]; Transmembrane secretion effector [PF05977.17]	0
plasmid_AF098_k141_126425_9	plasmid_AF098	k141_126425	A_plasmid_AF098	A	9	5618	6286	-1	C	K19047	TetR/AcrR family transcriptional regulator, repressor of tetCD	Bacterial regulatory proteins, tetR family [PF00440.27]	0
plasmid_AF098_k141_126425_10	plasmid_AF098	k141_126425	A_plasmid_AF098	A	10	6299	6715	1	D			Helix-turn-helix domain [PF12833.11]; Bacterial regulatory helix-turn-helix proteins, AraC family [PF00165.27]	0
plasmid_AF098_k141_126425_11	plasmid_AF098	k141_126425	A_plasmid_AF098	A	11	6725	6931	-1	E				0
plasmid_AG959_k141_228740_1	plasmid_AG959	k141_228740	A_plasmid_AG959	A	1	2	2575	1	D			Adhesin of bacterial autotransporter system, probable stalk [PF16168.9]	0	MER0287040	U69	MER0287040 - family U69 unassigned peptidases (Acetobacter pasteurianus) [U69.UPW]#U69#{peptidase unit: 39-323}~source YP_005489883~	0	63	2.137e-08	0.197
plasmid_AH050_k141_39045_1	plasmid_AH050	k141_39045	A_plasmid_AH050	A	1	675	1163	1	E				0
plasmid_AH050_k141_39045_2	plasmid_AH050	k141_39045	A_plasmid_AH050	A	2	1180	2808	-1	D			ABC transporter [PF00005.31]; ABC transporter transmembrane region [PF00664.27]	0
plasmid_AH050_k141_39045_3	plasmid_AH050	k141_39045	A_plasmid_AH050	A	3	2812	5403	-1	D			Lanthionine synthetase C-like protein [PF05147.17]; Protein kinase domain [PF00069.29]; Protein tyrosine and serine/threonine kinase [PF07714.21]	0
plasmid_AH050_k141_39045_4	plasmid_AH050	k141_39045	A_plasmid_AH050	A	4	5478	5588	-1	E				0
plasmid_AH050_k141_39045_5	plasmid_AH050	k141_39045	A_plasmid_AH050	A	5	6017	6865	-1	D			HTH-type transcriptional regulator Rgg, C-terminal domain [PF21259.1]	0
plasmid_AH050_k141_39045_6	plasmid_AH050	k141_39045	A_plasmid_AH050	A	6	6966	8225	1	D			Transmembrane secretion effector [PF05977.17]	0
plasmid_novel_39e6448cc3ed3adf04272b6d989cc2f0_k141_85667_1	plasmid_novel_39e6448cc3ed3adf04272b6d989cc2f0	k141_85667	A_plasmid_N1	A	1	1	294	-1	D			MobC-like protein [PF19514.3]; Bacterial mobilisation protein (MobC) [PF05713.15]	0
plasmid_novel_39e6448cc3ed3adf04272b6d989cc2f0_k141_85667_2	plasmid_novel_39e6448cc3ed3adf04272b6d989cc2f0	k141_85667	A_plasmid_N1	A	2	573	1112	1	E				0
plasmid_novel_39e6448cc3ed3adf04272b6d989cc2f0_k141_85667_3	plasmid_novel_39e6448cc3ed3adf04272b6d989cc2f0	k141_85667	A_plasmid_N1	A	3	1159	2058	-1	D			Replicase family [PF03090.21]; Primase C terminal 1 (PriCT-1) [PF08708.15]	0
plasmid_novel_39e6448cc3ed3adf04272b6d989cc2f0_k141_85667_4	plasmid_novel_39e6448cc3ed3adf04272b6d989cc2f0	k141_85667	A_plasmid_N1	A	4	2251	2535	-1	C	K07726	putative transcriptional regulator	Antitoxin component of bacterial toxin-antitoxin system, MqsA [PF15731.9]; Helix-turn-helix [PF01381.26]; Helix-turn-helix domain [PF12844.11]	0
plasmid_novel_39e6448cc3ed3adf04272b6d989cc2f0_k141_85667_5	plasmid_novel_39e6448cc3ed3adf04272b6d989cc2f0	k141_85667	A_plasmid_N1	A	5	2537	2869	-1	C	K07726	putative transcriptional regulator	RelE toxin of RelE / RelB toxin-antitoxin system [PF06296.16]	0
plasmid_novel_39e6448cc3ed3adf04272b6d989cc2f0_k141_85667_6	plasmid_novel_39e6448cc3ed3adf04272b6d989cc2f0	k141_85667	A_plasmid_N1	A	6	2930	4501	-1	D			Relaxase/Mobilisation nuclease domain [PF03432.18]	0
plasmid_novel_39e6448cc3ed3adf04272b6d989cc2f0_k141_85667_7	plasmid_novel_39e6448cc3ed3adf04272b6d989cc2f0	k141_85667	A_plasmid_N1	A	7	4491	4664	-1	D			Bacterial mobilisation protein (MobC) [PF05713.15]	0
plasmid_novel_d607e6210ece8c4580dfbfa63a506e22_k141_243423_1	plasmid_novel_d607e6210ece8c4580dfbfa63a506e22	k141_243423	A_plasmid_N2	A	1	2	247	1	D			Replication initiator protein A [PF10134.13]	0
plasmid_novel_d607e6210ece8c4580dfbfa63a506e22_k141_243423_2	plasmid_novel_d607e6210ece8c4580dfbfa63a506e22	k141_243423	A_plasmid_N2	A	2	501	1022	1	E				0
plasmid_novel_d607e6210ece8c4580dfbfa63a506e22_k141_243423_3	plasmid_novel_d607e6210ece8c4580dfbfa63a506e22	k141_243423	A_plasmid_N2	A	3	874	1179	-1	E				0
plasmid_novel_d607e6210ece8c4580dfbfa63a506e22_k141_243423_4	plasmid_novel_d607e6210ece8c4580dfbfa63a506e22	k141_243423	A_plasmid_N2	A	4	1176	1433	-1	E				0
plasmid_novel_d607e6210ece8c4580dfbfa63a506e22_k141_243423_5	plasmid_novel_d607e6210ece8c4580dfbfa63a506e22	k141_243423	A_plasmid_N2	A	5	1650	2708	1	D			MobA/MobL family [PF03389.19]	0
plasmid_novel_d607e6210ece8c4580dfbfa63a506e22_k141_243423_6	plasmid_novel_d607e6210ece8c4580dfbfa63a506e22	k141_243423	A_plasmid_N2	A	6	2830	5898	-1	C	K07317	adenine-specific DNA-methyltransferase [EC:2.1.1.72]	N-6 DNA Methylase [PF02384.20]; Eco57I restriction-modification methylase [PF07669.15]; MmeI, DNA-methyltransferase domain [PF20473.2]	0
plasmid_novel_d607e6210ece8c4580dfbfa63a506e22_k141_243423_7	plasmid_novel_d607e6210ece8c4580dfbfa63a506e22	k141_243423	A_plasmid_N2	A	7	5895	7658	-1	C	K07317	adenine-specific DNA-methyltransferase [EC:2.1.1.72]	N-6 DNA Methylase [PF02384.20]; Eco57I restriction-modification methylase [PF07669.15]; MmeI, DNA-methyltransferase domain [PF20473.2]	0
plasmid_novel_d607e6210ece8c4580dfbfa63a506e22_k141_243423_8	plasmid_novel_d607e6210ece8c4580dfbfa63a506e22	k141_243423	A_plasmid_N2	A	8	7655	7846	-1	D			Ribbon-helix-helix domain [PF12651.11]	0
plasmid_novel_d607e6210ece8c4580dfbfa63a506e22_k141_243423_9	plasmid_novel_d607e6210ece8c4580dfbfa63a506e22	k141_243423	A_plasmid_N2	A	9	8052	8657	1	C	K14060	putative DNA-invertase from lambdoid prophage Rac	Resolvase, N terminal domain [PF00239.25]; Helix-turn-helix domain of resolvase [PF02796.19]	0
plasmid_novel_d607e6210ece8c4580dfbfa63a506e22_k141_243423_10	plasmid_novel_d607e6210ece8c4580dfbfa63a506e22	k141_243423	A_plasmid_N2	A	10	8632	10914	1	D			AAA domain [PF13166.10]; RecF/RecN/SMC N terminal domain [PF02463.23]	0
plasmid_novel_d607e6210ece8c4580dfbfa63a506e22_k141_243423_11	plasmid_novel_d607e6210ece8c4580dfbfa63a506e22	k141_243423	A_plasmid_N2	A	11	11002	11637	1	D			VirC1 protein [PF07015.15]; ATPase MipZ [PF09140.15]; CobQ/CobB/MinD/ParA nucleotide binding domain [PF01656.27]; NUBPL iron-transfer P-loop NTPase [PF10609.13]; AAA domain [PF13614.10]; Cellulose biosynthesis protein BcsQ [PF06564.16]	0
plasmid_novel_d607e6210ece8c4580dfbfa63a506e22_k141_243423_12	plasmid_novel_d607e6210ece8c4580dfbfa63a506e22	k141_243423	A_plasmid_N2	A	12	11630	11959	1	E				0
plasmid_novel_d607e6210ece8c4580dfbfa63a506e22_k141_243423_13	plasmid_novel_d607e6210ece8c4580dfbfa63a506e22	k141_243423	A_plasmid_N2	A	13	11995	13014	1	D			Replication initiator protein A [PF10134.13]; Domain of unknown function (DUF5710) [PF18974.4]	0
plasmid_AB620_k141_83598_1	plasmid_AB620	k141_83598	B_plasmid_AB620	B	1	1	63	-1	E				0
plasmid_AB620_k141_83598_2	plasmid_AB620	k141_83598	B_plasmid_AB620	B	2	346	1557	-1	C	K08151	MFS transporter, DHA1 family, tetracycline resistance protein	Major Facilitator Superfamily [PF07690.20]; Sugar (and other) transporter [PF00083.28]; MFS_1 like family [PF12832.11]; Fungal trichothecene efflux pump (TRI12) [PF06609.17]; Transmembrane secretion effector [PF05977.17]	0
plasmid_AB620_k141_83598_3	plasmid_AB620	k141_83598	B_plasmid_AB620	B	3	1649	2272	1	C	K18476	TetR/AcrR family transcriptional regulator, tetracycline repressor protein	Tetracyclin repressor-like, C-terminal domain [PF02909.21]; Bacterial regulatory proteins, tetR family [PF00440.27]	0
plasmid_AB620_k141_83598_4	plasmid_AB620	k141_83598	B_plasmid_AB620	B	4	2275	3219	-1	C	K00858	NAD+ kinase [EC:2.7.1.23]		0
plasmid_AB620_k141_83598_5	plasmid_AB620	k141_83598	B_plasmid_AB620	B	5	3219	4376	-1	D			Glycosyl hydrolase family 1 [PF00232.22]	0
plasmid_AB960_k141_100249_1	plasmid_AB960	k141_100249	B_plasmid_AB960	B	1	2	733	1	C	K02030	polar amino acid transport system substrate-binding protein		0
plasmid_AB960_k141_100249_2	plasmid_AB960	k141_100249	B_plasmid_AB960	B	2	730	1107	-1	D			HxlR-like helix-turn-helix [PF01638.21]	0
plasmid_AB960_k141_100249_3	plasmid_AB960	k141_100249	B_plasmid_AB960	B	3	1207	1956	1	D			Enoyl-(Acyl carrier protein) reductase [PF13561.10]; short chain dehydrogenase [PF00106.29]; KR domain [PF08659.14]; Fungal family of unknown function (DUF1776) [PF08643.14]; NAD dependent epimerase/dehydratase family [PF01370.25]	0
plasmid_AB960_k141_100249_4	plasmid_AB960	k141_100249	B_plasmid_AB960	B	4	2006	2524	-1	D			SnoaL-like domain [PF13474.10]; Domain of unknown function (DUF4440) [PF14534.10]	0
plasmid_AB960_k141_100249_5	plasmid_AB960	k141_100249	B_plasmid_AB960	B	5	2683	3588	1	D			LysR substrate binding domain [PF03466.24]; Bacterial regulatory helix-turn-helix protein, lysR family [PF00126.31]	0
plasmid_AB960_k141_100249_6	plasmid_AB960	k141_100249	B_plasmid_AB960	B	6	3598	4236	-1	D			Natural resistance-associated macrophage protein-like [PF01566.22]	0
plasmid_AB960_k141_117240_1	plasmid_AB960	k141_117240	B_plasmid_AB960	B	1	223	1272	1	C	K11744	AI-2 transport protein TqsA	AI-2E family transporter [PF01594.20]	0
plasmid_AB960_k141_117240_2	plasmid_AB960	k141_117240	B_plasmid_AB960	B	2	1229	2224	-1	D			Alcohol dehydrogenase GroES-like domain [PF08240.16]	0
plasmid_AB960_k141_117240_3	plasmid_AB960	k141_117240	B_plasmid_AB960	B	3	2228	2344	-1	D			Protein of unknown function (DUF2770) [PF10968.12]	0
plasmid_AB960_k141_117240_4	plasmid_AB960	k141_117240	B_plasmid_AB960	B	4	2467	3093	-1	D			Bacterial regulatory proteins, luxR family [PF00196.23]	0
plasmid_AB960_k141_117240_5	plasmid_AB960	k141_117240	B_plasmid_AB960	B	5	3310	4419	-1	C	K02846	N-methyl-L-tryptophan oxidase [EC:1.5.3.-]	FAD dependent oxidoreductase [PF01266.28]	0
plasmid_AB960_k141_129476_1	plasmid_AB960	k141_129476	B_plasmid_AB960	B	1	3	140	1	D			Polyribonucleotide phosphorylase C terminal [PF12111.12]	0
plasmid_AB960_k141_129476_2	plasmid_AB960	k141_129476	B_plasmid_AB960	B	2	704	1750	1	D			Amidohydrolase [PF04909.18]	0	MER0071139	M38	MER0071139 - PyrC protein ({Escherichia coli}) (Serratia proteamaculans) [M38.A02]#M38#{peptidase unit: 9-306}~source ABV40999~	1	582	2.135e-186	0.929
plasmid_AB960_k141_129476_3	plasmid_AB960	k141_129476	B_plasmid_AB960	B	3	1826	2065	1	C	K12149	DNA-damage-inducible protein I	DinI-like family [PF06183.17]	0
plasmid_AB960_k141_129476_4	plasmid_AB960	k141_129476	B_plasmid_AB960	B	4	2196	2477	1	E				0
plasmid_AB960_k141_150740_1	plasmid_AB960	k141_150740	B_plasmid_AB960	B	1	467	1933	1	D			POT family [PF00854.25]	0
plasmid_AB960_k141_150740_2	plasmid_AB960	k141_150740	B_plasmid_AB960	B	2	2061	3002	1	C	K12972	glyoxylate/hydroxypyruvate reductase [EC:1.1.1.79 1.1.1.81]	D-isomer specific 2-hydroxyacid dehydrogenase, NAD binding domain [PF02826.23]	0
plasmid_AB960_k141_150740_3	plasmid_AB960	k141_150740	B_plasmid_AB960	B	3	3093	3326	1	D			PHP domain [PF02811.23]	0
plasmid_AB960_k141_25866_1	plasmid_AB960	k141_25866	B_plasmid_AB960	B	1	2	1807	-1	D			AcrB/AcrD/AcrF family [PF00873.23]; MMPL family [PF03176.19]	0
plasmid_AB960_k141_25866_2	plasmid_AB960	k141_25866	B_plasmid_AB960	B	2	1832	2587	-1	D			Barrel-sandwich domain of CusB or HlyD membrane-fusion [PF16576.9]; HlyD family secretion protein [PF13437.10]	0
plasmid_AB960_k141_29428_1	plasmid_AB960	k141_29428	B_plasmid_AB960	B	1	2	472	1	D			3-Oxoacyl-[acyl-carrier-protein (ACP)] synthase III C terminal [PF08541.14]; Chalcone and stilbene synthases, C-terminal domain [PF02797.19]	0
plasmid_AB960_k141_29428_2	plasmid_AB960	k141_29428	B_plasmid_AB960	B	2	491	1420	1	C	K00645	[acyl-carrier-protein] S-malonyltransferase [EC:2.3.1.39]	Acyl transferase domain [PF00698.25]	0
plasmid_AB960_k141_29428_3	plasmid_AB960	k141_29428	B_plasmid_AB960	B	3	1432	2166	1	C	K00059	3-oxoacyl-[acyl-carrier protein] reductase [EC:1.1.1.100]	Enoyl-(Acyl carrier protein) reductase [PF13561.10]; short chain dehydrogenase [PF00106.29]; KR domain [PF08659.14]; NAD dependent epimerase/dehydratase family [PF01370.25]	0
plasmid_AB960_k141_29428_4	plasmid_AB960	k141_29428	B_plasmid_AB960	B	4	2321	2557	1	C	K02078	acyl carrier protein	Acyl-carrier [PF14573.10]; Phosphopantetheine attachment site [PF00550.29]	0
plasmid_AB960_k141_29428_5	plasmid_AB960	k141_29428	B_plasmid_AB960	B	5	2640	3881	1	C	K09458	3-oxoacyl-[acyl-carrier-protein] synthase II [EC:2.3.1.179]	Beta-ketoacyl synthase, N-terminal domain [PF00109.30]; Beta-ketoacyl synthase, C-terminal domain [PF02801.26]	0
plasmid_AB960_k141_29428_6	plasmid_AB960	k141_29428	B_plasmid_AB960	B	6	4027	4824	1	C	K02619	4-amino-4-deoxychorismate lyase [EC:4.1.3.38]	Amino-transferase class IV [PF01063.23]	0
plasmid_AB960_k141_29428_7	plasmid_AB960	k141_29428	B_plasmid_AB960	B	7	4838	5863	1	C	K07082	UPF0755 protein	YceG-like family [PF02618.20]	0
plasmid_AB960_k141_29428_8	plasmid_AB960	k141_29428	B_plasmid_AB960	B	8	5853	6347	1	C	K00943	dTMP kinase [EC:2.7.4.9]	Thymidylate kinase [PF02223.21]	0
plasmid_AB960_k141_42707_1	plasmid_AB960	k141_42707	B_plasmid_AB960	B	1	1108	1464	-1	D			Helix-turn-helix domain [PF12833.11]; Bacterial regulatory helix-turn-helix proteins, AraC family [PF00165.27]	0
plasmid_AB960_k141_42707_2	plasmid_AB960	k141_42707	B_plasmid_AB960	B	2	1762	2613	1	D			Barrel-sandwich domain of CusB or HlyD membrane-fusion [PF16576.9]; Biotin-lipoyl like [PF13533.10]	0
plasmid_AB960_k141_51390_1	plasmid_AB960	k141_51390	B_plasmid_AB960	B	1	191	1495	-1	C	K03885	NADH:quinone reductase (non-electrogenic) [EC:1.6.5.9]	Pyridine nucleotide-disulphide oxidoreductase [PF07992.18]; Pyridine nucleotide-disulphide oxidoreductase [PF00070.31]	0
plasmid_AB960_k141_51390_2	plasmid_AB960	k141_51390	B_plasmid_AB960	B	2	1828	2370	-1	C	K07000	uncharacterized protein	Uncharacterised protein family (UPF0227) [PF05728.16]	0	MER0196133	S09X	MER0196133 - family S9 non-peptidase homologues (Citrobacter rodentium) [S09.UNW]#S09X#{peptidase unit: 4-161}~source CBG87936~	0	284	2.071e-86	0.859
plasmid_AB960_k141_51390_3	plasmid_AB960	k141_51390	B_plasmid_AB960	B	3	2450	3481	-1	C	K01207	beta-N-acetylhexosaminidase [EC:3.2.1.52]	Glycosyl hydrolase family 3 N terminal domain [PF00933.25]	0								GH3	GH3 beta-glucosidase (EC 3.2.1.21); xylan 1,4-beta-xylosidase (EC 3.2.1.37); beta-glucosylceramidase (EC 3.2.1.45); beta-N-acetylhexosaminidase (EC 3.2.1.52); alpha-L-arabinofuranosidase (EC 3.2.1.55); glucan 1,4-beta-glucosidase (EC 3.2.1.74); isoprimeverose-producing oligoxyloglucan hydrolase (EC 3.2.1.120); coniferin beta-glucosidase (EC 3.2.1.126); exo-1,3-1,4-glucanase (EC 3.2.1.-); beta-N-a…	3.2.1.120,3.2.1.126,3.2.1.132,3.2.1.151,3.2.1.21,3.2.1.23,3.2.1.31,3.2.1.37,3.2.1.45,3.2.1.52,3.2.1.58,3.2.1.6,3.2.1.73,3.2.1.74,3.2.1.8,3.2.1.-,2.4.1.-,3.2.1.38,3.2.1.55	GH3.hmm
plasmid_AB960_k141_51390_4	plasmid_AB960	k141_51390	B_plasmid_AB960	B	4	3507	4373	-1	C	K07251	thiamine kinase [EC:2.7.1.89]	Choline/ethanolamine kinase [PF01633.24]; Phosphotransferase enzyme family [PF01636.27]	0
plasmid_AB960_k141_51390_5	plasmid_AB960	k141_51390	B_plasmid_AB960	B	5	4354	4944	-1	C	K07337	penicillin-binding protein activator	Peptidoglycan-synthase activator LpoB [PF13036.10]	0
plasmid_AB960_k141_51390_6	plasmid_AB960	k141_51390	B_plasmid_AB960	B	6	4971	5360	-1	D			Protein of unknown function (DUF1425) [PF07233.16]	0
plasmid_AB960_k141_51390_7	plasmid_AB960	k141_51390	B_plasmid_AB960	B	7	5372	5722	-1	C	K02503	histidine triad (HIT) family protein [EC:3.9.1.-]	Scavenger mRNA decapping enzyme C-term binding [PF11969.12]; HIT domain [PF01230.27]	0
plasmid_AB960_k141_51390_8	plasmid_AB960	k141_51390	B_plasmid_AB960	B	8	5944	6402	1	E				0
plasmid_AB960_k141_96872_1	plasmid_AB960	k141_96872	B_plasmid_AB960	B	1	48	1007	-1	C	K06179	23S rRNA pseudouridine955/2504/2580 synthase [EC:5.4.99.24]	RNA pseudouridylate synthase [PF00849.26]	0
plasmid_AB960_k141_96872_2	plasmid_AB960	k141_96872	B_plasmid_AB960	B	2	1560	4274	1	C	K08300	ribonuclease E [EC:3.1.26.12]	Ribonuclease E/G family [PF10150.13]; RNase E/G, Thioredoxin-like domain [PF20833.1]	0
plasmid_AC291_k141_143782_1	plasmid_AC291	k141_143782	B_plasmid_AC291	B	1	104	883	-1	C	K18320	transposase, IS6 family	DDE domain [PF13610.10]; Transposase IS66 family [PF03050.18]	0
plasmid_AC291_k141_143782_2	plasmid_AC291	k141_143782	B_plasmid_AC291	B	2	1270	1407	1	E				0
plasmid_AC291_k141_143782_3	plasmid_AC291	k141_143782	B_plasmid_AC291	B	3	1390	1890	-1	D			Acetyltransferase (GNAT) domain [PF13673.11]	0
plasmid_AC291_k141_143782_4	plasmid_AC291	k141_143782	B_plasmid_AC291	B	4	2018	2857	-1	C	K18974	dihydropteroate synthase type 1 [EC:2.5.1.15]	Pterin binding enzyme [PF00809.26]	0
plasmid_AC291_k141_143782_5	plasmid_AC291	k141_143782	B_plasmid_AC291	B	5	2851	3198	-1	C	K18975	small multidrug resistance pump	Small Multidrug Resistance protein [PF00893.23]	0
plasmid_AC291_k141_143782_6	plasmid_AC291	k141_143782	B_plasmid_AC291	B	6	3214	3384	-1	E				0
plasmid_AD058_k141_138412_1	plasmid_AD058	k141_138412	B_plasmid_AD058	B	1	48	293	-1	E				0
plasmid_AD058_k141_138412_2	plasmid_AD058	k141_138412	B_plasmid_AD058	B	2	469	1317	1	C	K05593	aminoglycoside 6-adenylyltransferase [EC:2.7.7.-]	Streptomycin adenylyltransferase [PF04439.16]	0
plasmid_AD058_k141_138412_3	plasmid_AD058	k141_138412	B_plasmid_AD058	B	3	1556	1840	1	E				0
plasmid_AD058_k141_138412_4	plasmid_AD058	k141_138412	B_plasmid_AD058	B	4	1975	2622	1	C	K19271	chloramphenicol O-acetyltransferase type A [EC:2.3.1.28]	Chloramphenicol acetyltransferase [PF00302.22]	0
plasmid_AD058_k141_138412_5	plasmid_AD058	k141_138412	B_plasmid_AD058	B	5	2875	4086	1	D			Plasmid recombination enzyme [PF01076.23]	0
plasmid_AD058_k141_138412_6	plasmid_AD058	k141_138412	B_plasmid_AD058	B	6	4374	4547	1	E				0
plasmid_AD058_k141_138412_7	plasmid_AD058	k141_138412	B_plasmid_AD058	B	7	4601	5281	1	C	K07498	putative transposase	DDE domain [PF13610.10]; Transposase IS66 family [PF03050.18]	0
plasmid_AD058_k141_138412_8	plasmid_AD058	k141_138412	B_plasmid_AD058	B	8	5519	5836	1	D			Replication initiation factor [PF02486.23]	0
plasmid_AD058_k141_138412_9	plasmid_AD058	k141_138412	B_plasmid_AD058	B	9	6205	6279	1	D			23S rRNA methylastransferase leader peptide (ErmCL) [PF06308.15]	0
plasmid_AD058_k141_52511_1	plasmid_AD058	k141_52511	B_plasmid_AD058	B	1	3	797	1	C	K03496	chromosome partitioning protein	AAA domain [PF13614.10]; Cellulose biosynthesis protein BcsQ [PF06564.16]	0
plasmid_AD058_k141_52511_2	plasmid_AD058	k141_52511	B_plasmid_AD058	B	2	895	1104	1	D			Omega Transcriptional Repressor [PF07764.15]	0
plasmid_AD058_k141_52511_3	plasmid_AD058	k141_52511	B_plasmid_AD058	B	3	1122	1394	1	D			Bacterial epsilon antitoxin [PF08998.15]	0
plasmid_AD058_k141_52511_4	plasmid_AD058	k141_52511	B_plasmid_AD058	B	4	1396	2259	1	C	K16214	UDP-N-acetylglucosamine kinase [EC:2.7.1.176]	Zeta toxin [PF06414.16]; AAA domain [PF13671.10]	0
plasmid_AD702_k141_95003_1	plasmid_AD702	k141_95003	B_plasmid_AD702	B	1	1	246	1	E				0
plasmid_AD702_k141_95003_2	plasmid_AD702	k141_95003	B_plasmid_AD702	B	2	257	766	1	C	K09823	Fur family transcriptional regulator, zinc uptake regulator	Ferric uptake regulator family [PF01475.23]	0
plasmid_AD702_k141_95003_3	plasmid_AD702	k141_95003	B_plasmid_AD702	B	3	1089	1325	-1	E				0
plasmid_AD702_k141_95003_4	plasmid_AD702	k141_95003	B_plasmid_AD702	B	4	1591	1719	1	E				0
plasmid_AD702_k141_95003_5	plasmid_AD702	k141_95003	B_plasmid_AD702	B	5	1775	2965	-1	C	K08151	MFS transporter, DHA1 family, tetracycline resistance protein	Major Facilitator Superfamily [PF07690.20]; Sugar (and other) transporter [PF00083.28]; Transmembrane secretion effector [PF05977.17]; Fungal trichothecene efflux pump (TRI12) [PF06609.17]	0
plasmid_AD702_k141_95003_6	plasmid_AD702	k141_95003	B_plasmid_AD702	B	6	3058	3663	1	C	K18476	TetR/AcrR family transcriptional regulator, tetracycline repressor protein	Tetracyclin repressor-like, C-terminal domain [PF02909.21]; Bacterial regulatory proteins, tetR family [PF00440.27]	0
plasmid_AF098_k141_64608_1	plasmid_AF098	k141_64608	B_plasmid_AF098	B	1	182	385	-1	E				0
plasmid_AF098_k141_64608_2	plasmid_AF098	k141_64608	B_plasmid_AF098	B	2	532	1098	1	C	K14060	putative DNA-invertase from lambdoid prophage Rac	Resolvase, N terminal domain [PF00239.25]	0
plasmid_AF098_k141_64608_3	plasmid_AF098	k141_64608	B_plasmid_AF098	B	3	1446	2459	-1	D			Phage integrase family [PF00589.26]; Phage integrase, N-terminal SAM-like domain [PF13495.10]; Integrase [PF12835.11]	0
plasmid_AF098_k141_86908_1	plasmid_AF098	k141_86908	B_plasmid_AF098	B	1	3	209	1	E				0
plasmid_AF098_k141_86908_2	plasmid_AF098	k141_86908	B_plasmid_AF098	B	2	219	344	-1	D			Bacterial regulatory helix-turn-helix protein, lysR family [PF00126.31]	0
plasmid_AF098_k141_86908_3	plasmid_AF098	k141_86908	B_plasmid_AF098	B	3	575	1780	-1	C	K03312	glutamate:Na+ symporter, ESS family	Sodium/glutamate symporter [PF03616.18]	0
plasmid_AF098_k141_86908_4	plasmid_AF098	k141_86908	B_plasmid_AF098	B	4	2224	2544	1	E				0
plasmid_AF098_k141_86908_5	plasmid_AF098	k141_86908	B_plasmid_AF098	B	5	2537	2923	1	D			ACT domain pair [PF19571.3]	0
plasmid_AF098_k141_86908_6	plasmid_AF098	k141_86908	B_plasmid_AF098	B	6	2931	3617	1	D			Helix-turn-helix domain [PF12840.11]; Bacterial regulatory protein, arsR family [PF01022.24]	0
plasmid_AF098_k141_86908_7	plasmid_AF098	k141_86908	B_plasmid_AF098	B	7	3595	4218	-1	C	K18476	TetR/AcrR family transcriptional regulator, tetracycline repressor protein	Tetracyclin repressor-like, C-terminal domain [PF02909.21]; Bacterial regulatory proteins, tetR family [PF00440.27]	0
plasmid_AF098_k141_86908_8	plasmid_AF098	k141_86908	B_plasmid_AF098	B	8	4300	5505	1	C	K08151	MFS transporter, DHA1 family, tetracycline resistance protein	Major Facilitator Superfamily [PF07690.20]; Sugar (and other) transporter [PF00083.28]; MFS_1 like family [PF12832.11]; Transmembrane secretion effector [PF05977.17]	0
plasmid_AF098_k141_86908_9	plasmid_AF098	k141_86908	B_plasmid_AF098	B	9	5618	6286	-1	C	K19047	TetR/AcrR family transcriptional regulator, repressor of tetCD	Bacterial regulatory proteins, tetR family [PF00440.27]	0
plasmid_AF098_k141_86908_10	plasmid_AF098	k141_86908	B_plasmid_AF098	B	10	6299	6715	1	D			Helix-turn-helix domain [PF12833.11]; Bacterial regulatory helix-turn-helix proteins, AraC family [PF00165.27]	0
plasmid_AF098_k141_86908_11	plasmid_AF098	k141_86908	B_plasmid_AF098	B	11	6725	6931	-1	E				0
plasmid_AF789_k141_126844_1	plasmid_AF789	k141_126844	B_plasmid_AF789	B	1	3	1283	-1	D			Type IV secretion-system coupling protein DNA-binding domain [PF10412.13]; Type IV secretory system Conjugative DNA transfer [PF02534.18]	0
plasmid_AF789_k141_126844_2	plasmid_AF789	k141_126844	B_plasmid_AF789	B	2	1346	1657	-1	E				0
plasmid_AF789_k141_126844_3	plasmid_AF789	k141_126844	B_plasmid_AF789	B	3	1706	2158	-1	E				0
plasmid_AF789_k141_126844_4	plasmid_AF789	k141_126844	B_plasmid_AF789	B	4	2473	2883	-1	E				0
plasmid_AF789_k141_126844_5	plasmid_AF789	k141_126844	B_plasmid_AF789	B	5	2899	3384	-1	E				0
plasmid_AF789_k141_9846_1	plasmid_AF789	k141_9846	B_plasmid_AF789	B	1	1	240	-1	D			Transposase zinc-binding domain [PF14319.10]	0
plasmid_AF789_k141_9846_2	plasmid_AF789	k141_9846	B_plasmid_AF789	B	2	483	1757	-1	C	K03502	DNA polymerase V	impB/mucB/samB family [PF00817.24]; Domain of unknown function (DUF4113) [PF13438.10]; impB/mucB/samB family C-terminal domain [PF11799.12]	0
plasmid_AF789_k141_9846_3	plasmid_AF789	k141_9846	B_plasmid_AF789	B	3	1812	2192	-1	C	K03503	DNA polymerase V [EC:3.4.21.-]	Peptidase S24-like [PF00717.27]	0	MER1332541	S24	MER1332541 - family S24 unassigned peptidases (Serratia marcescens) [S24.UPW]#S24#{peptidase unit: 13-122}~source WP_019454349~	0	231	2.785e-69	0.986
plasmid_AF789_k141_9846_4	plasmid_AF789	k141_9846	B_plasmid_AF789	B	4	2192	3016	-1	C	K03553	recombination protein RecA	recA bacterial DNA recombination protein [PF00154.25]; RecA C-terminal domain [PF21096.1]	0
plasmid_AG959_k141_39529_1	plasmid_AG959	k141_39529	B_plasmid_AG959	B	1	348	1619	1	C	K18996	replication initiation protein RepC	Replication protein C N-terminal domain [PF03428.17]; Replication protein C C-terminal region [PF11800.12]	0
plasmid_AG959_k141_39529_2	plasmid_AG959	k141_39529	B_plasmid_AG959	B	2	1748	2398	1	D			VirC1 protein [PF07015.15]; AAA domain [PF13614.10]; CobQ/CobB/MinD/ParA nucleotide binding domain [PF01656.27]; ATPase MipZ [PF09140.15]; NUBPL iron-transfer P-loop NTPase [PF10609.13]; Cellulose biosynthesis protein BcsQ [PF06564.16]	0
plasmid_AG959_k141_39529_3	plasmid_AG959	k141_39529	B_plasmid_AG959	B	3	2401	2655	1	E				0
plasmid_AG959_k141_39529_4	plasmid_AG959	k141_39529	B_plasmid_AG959	B	4	2667	3230	-1	C	K14060	putative DNA-invertase from lambdoid prophage Rac	Resolvase, N terminal domain [PF00239.25]; Helix-turn-helix domain of resolvase [PF02796.19]	0
plasmid_AG959_k141_39529_5	plasmid_AG959	k141_39529	B_plasmid_AG959	B	5	3845	7360	-1	D			Hint domain [PF13403.10]; Adhesin of bacterial autotransporter system, probable stalk [PF16168.9]	0
plasmid_AH050_k141_100890_1	plasmid_AH050	k141_100890	B_plasmid_AH050	B	1	507	995	1	E				0
plasmid_AH050_k141_100890_2	plasmid_AH050	k141_100890	B_plasmid_AH050	B	2	1012	2535	-1	D			ABC transporter [PF00005.31]; ABC transporter transmembrane region [PF00664.27]	0
plasmid_AH050_k141_112154_1	plasmid_AH050	k141_112154	B_plasmid_AH050	B	1	1455	2063	1	E				0
plasmid_AH050_k141_112154_2	plasmid_AH050	k141_112154	B_plasmid_AH050	B	2	2085	2726	1	E				0
w76_plasmid_AB190_k141_125201_1	w76_plasmid_AB190	k141_125201	C_plasmid_AB190	C	1	2	190	-1	D								NADPH-dependent FMN reductase [PF03358.19]	0
w76_plasmid_AB190_k141_125201_2	w76_plasmid_AB190	k141_125201	C_plasmid_AB190	C	2	277	597	1	C								Bacterial regulatory protein, arsR family [PF01022.24]; Helix-turn-helix domain [PF12840.11]	0	K03892	ArsR family transcriptional regulator, arsenate/arsenite/antimonite-responsive transcriptional repressor
w76_plasmid_AB190_k141_125201_3	w76_plasmid_AB190	k141_125201	C_plasmid_AB190	C	3	643	1932	1	C								Arsenical pump membrane protein [PF02040.19]; Citrate transporter [PF03600.20]	0	K03893	arsenical pump membrane protein
w76_plasmid_AB190_k141_125201_4	w76_plasmid_AB190	k141_125201	C_plasmid_AB190	C	4	1945	2370	1	C								ArsC family [PF03960.19]	0	K00537	arsenate reductase (glutaredoxin) [EC:1.20.4.1]
w76_plasmid_AB190_k141_125201_5	w76_plasmid_AB190	k141_125201	C_plasmid_AB190	C	5	2484	2612	-1	E									0
w76_plasmid_AB190_k141_147587_1	w76_plasmid_AB190	k141_147587	C_plasmid_AB190	C	1	2	415	-1	C								Sodium/glutamate symporter [PF03616.18]	0	K03312	glutamate:Na+ symporter, ESS family
w76_plasmid_AB190_k141_147587_2	w76_plasmid_AB190	k141_147587	C_plasmid_AB190	C	2	859	1179	1	E									0
w76_plasmid_AB190_k141_147587_3	w76_plasmid_AB190	k141_147587	C_plasmid_AB190	C	3	1172	1558	1	D								ACT domain pair [PF19571.3]	0
w76_plasmid_AB190_k141_147587_4	w76_plasmid_AB190	k141_147587	C_plasmid_AB190	C	4	1566	2252	1	D								Helix-turn-helix domain [PF12840.11]; Bacterial regulatory protein, arsR family [PF01022.24]	0
w76_plasmid_AB190_k141_147587_5	w76_plasmid_AB190	k141_147587	C_plasmid_AB190	C	5	2230	2853	-1	C								Tetracyclin repressor-like, C-terminal domain [PF02909.21]; Bacterial regulatory proteins, tetR family [PF00440.27]	0	K18476	TetR/AcrR family transcriptional regulator, tetracycline repressor protein
w76_plasmid_AB190_k141_147587_6	w76_plasmid_AB190	k141_147587	C_plasmid_AB190	C	6	2935	4140	1	C								Major Facilitator Superfamily [PF07690.20]; Sugar (and other) transporter [PF00083.28]; MFS_1 like family [PF12832.11]; Transmembrane secretion effector [PF05977.17]	0	K08151	MFS transporter, DHA1 family, tetracycline resistance protein
w76_plasmid_AB190_k141_147587_7	w76_plasmid_AB190	k141_147587	C_plasmid_AB190	C	7	4253	4921	-1	C								Bacterial regulatory proteins, tetR family [PF00440.27]	0	K19047	TetR/AcrR family transcriptional regulator, repressor of tetCD
w76_plasmid_AB190_k141_147587_8	w76_plasmid_AB190	k141_147587	C_plasmid_AB190	C	8	4934	5350	1	D								Helix-turn-helix domain [PF12833.11]; Bacterial regulatory helix-turn-helix proteins, AraC family [PF00165.27]	0
w76_plasmid_AB190_k141_147587_9	w76_plasmid_AB190	k141_147587	C_plasmid_AB190	C	9	5360	5566	-1	E									0
w76_plasmid_AB190_k141_248765_1	w76_plasmid_AB190	k141_248765	C_plasmid_AB190	C	1	3	182	-1	D								Sodium/glutamate symporter [PF03616.18]	0
w76_plasmid_AB190_k141_248765_2	w76_plasmid_AB190	k141_248765	C_plasmid_AB190	C	2	175	3180	-1	D								Tn3 transposase DDE domain [PF01526.21]; Domain of unknown function (DUF4158) [PF13700.10]	0
w76_plasmid_AB190_k141_248765_3	w76_plasmid_AB190	k141_248765	C_plasmid_AB190	C	3	3343	3900	1	C								Resolvase, N terminal domain [PF00239.25]	0	K14060	putative DNA-invertase from lambdoid prophage Rac
w76_plasmid_AB190_k141_248765_4	w76_plasmid_AB190	k141_248765	C_plasmid_AB190	C	4	4083	4943	1	C	MER0068662	S11	MER0068662 - penP g.p. ({Bacillus subtilis}) (Salmonella enterica) [S11.A01]#S11#{peptidase unit: 32-215}~source ACF69543~	1	372	3.987e-115	0.957	Beta-lactamase enzyme family [PF13354.10]; D-alanyl-D-alanine carboxypeptidase [PF00768.24]	0	K18698	beta-lactamase class A TEM [EC:3.5.2.6]
w76_plasmid_AB190_k141_248765_5	w76_plasmid_AB190	k141_248765	C_plasmid_AB190	C	5	5305	5790	-1	E									0
w76_plasmid_AB190_k141_248765_6	w76_plasmid_AB190	k141_248765	C_plasmid_AB190	C	6	5800	6132	-1	E									0
w76_plasmid_AB190_k141_248765_7	w76_plasmid_AB190	k141_248765	C_plasmid_AB190	C	7	6119	6394	-1	D								Sodium/glutamate symporter [PF03616.18]	0
w76_plasmid_AB190_k141_93898_1	w76_plasmid_AB190	k141_93898	C_plasmid_AB190	C	1	3	494	1	D								Pterin binding enzyme [PF00809.26]	0
w76_plasmid_AB190_k141_93898_2	w76_plasmid_AB190	k141_93898	C_plasmid_AB190	C	2	581	883	1	D								Phosphoglucomutase/phosphomannomutase, alpha/beta/alpha domain I [PF02878.20]	0
w76_plasmid_AB190_k141_93898_3	w76_plasmid_AB190	k141_93898	C_plasmid_AB190	C	3	1059	2552	-1	D								Putative transposase [PF04986.17]; Transposase zinc-binding domain [PF14319.10]	1
w76_plasmid_AC137_k141_127246_1	w76_plasmid_AC137	k141_127246	C_plasmid_AC137	C	1	3	443	1	E									0
w76_plasmid_AC137_k141_127246_2	w76_plasmid_AC137	k141_127246	C_plasmid_AC137	C	2	519	1511	1	C	MER0165582	C56	MER0165582 - family C56 non-peptidase homologues (Enterobacter cancerogenus) [C56.UNW]#C56#{peptidase unit: 13-147}~source ZP_03282789~	0	194	5.994e-53	0.708	DJ-1/PfpI family [PF01965.28]; Helix-turn-helix domain [PF12833.11]	0	K13633	AraC family transcriptional regulator, transcriptional activator FtrA
w76_plasmid_AC137_k141_127246_3	w76_plasmid_AC137	k141_127246	C_plasmid_AC137	C	3	1603	2004	-1	C								H-NS histone family [PF00816.25]	0	K03746	DNA-binding protein H-NS
w76_plasmid_AC137_k141_127246_4	w76_plasmid_AC137	k141_127246	C_plasmid_AC137	C	4	2280	3830	1	D								Diguanylate cyclase, GGDEF domain [PF00990.25]; Cache domain [PF02743.22]	0
w76_plasmid_AC137_k141_135144_1	w76_plasmid_AC137	k141_135144	C_plasmid_AC137	C	1	1	414	1	D								ROK family [PF00480.24]	0
w76_plasmid_AC137_k141_135144_2	w76_plasmid_AC137	k141_135144	C_plasmid_AC137	C	2	529	1491	-1	C								Putative transposase, YhgA-like [PF04754.16]	0	K24087	recombination-promoting nuclease RpnB [EC:3.1.21.-]
w76_plasmid_AC137_k141_135144_3	w76_plasmid_AC137	k141_135144	C_plasmid_AC137	C	3	1953	2738	-1	C								MltA-interacting protein MipA [PF06629.16]	0	K07274	MipA family protein
w76_plasmid_AC137_k141_135144_4	w76_plasmid_AC137	k141_135144	C_plasmid_AC137	C	4	2868	3566	1	C								Response regulator receiver domain [PF00072.28]; Transcriptional regulatory protein, C terminal [PF00486.32]	0	K18144	two-component system, OmpR family, response regulator AdeR
w76_plasmid_AC137_k141_135144_5	w76_plasmid_AC137	k141_135144	C_plasmid_AC137	C	5	3563	4429	1	D								His Kinase A (phospho-acceptor) domain [PF00512.29]	0
w76_plasmid_AC137_k141_16685_1	w76_plasmid_AC137	k141_16685	C_plasmid_AC137	C	1	1	420	-1	D								Domain of unknown function (DUF2382) [PF09557.14]	0
w76_plasmid_AC137_k141_16685_2	w76_plasmid_AC137	k141_16685	C_plasmid_AC137	C	2	707	1276	-1	C								Pyridoxamine 5'-phosphate oxidase [PF12766.11]; Pyridoxamine 5'-phosphate oxidase like [PF16242.9]	0	K00275	pyridoxamine 5'-phosphate oxidase [EC:1.4.3.5]
w76_plasmid_AC137_k141_16685_3	w76_plasmid_AC137	k141_16685	C_plasmid_AC137	C	3	1535	2119	1	D								Acetyltransferase (GNAT) domain [PF13302.11]; Acetyltransferase (GNAT) domain [PF13420.11]	0
w76_plasmid_AC137_k141_16685_4	w76_plasmid_AC137	k141_16685	C_plasmid_AC137	C	4	2175	4310	-1	D								EAL domain [PF00563.24]; Diguanylate cyclase, GGDEF domain [PF00990.25]; PAS fold [PF00989.29]; PAS fold [PF08448.14]; PAS domain [PF13426.11]; PAS domain [PF13188.11]; PAS domain [PF13596.10]	0
w76_plasmid_AC137_k141_16685_5	w76_plasmid_AC137	k141_16685	C_plasmid_AC137	C	5	4716	4955	-1	E									0
w76_plasmid_AC137_k141_167047_1	w76_plasmid_AC137	k141_167047	C_plasmid_AC137	C	1	3	221	1	C								FeoA domain [PF04023.18]	0	K04758	ferrous iron transport protein A
w76_plasmid_AC137_k141_167047_2	w76_plasmid_AC137	k141_167047	C_plasmid_AC137	C	2	221	2548	1	C								Ferrous iron transport protein B [PF02421.22]; Ferrous iron transport protein B C terminus [PF07664.16]; 50S ribosome-binding GTPase [PF01926.27]; FeoB cytosolic helical domain [PF17910.5]; MnmE helical domain [PF12631.11]; Elongation factor Tu GTP binding domain [PF00009.31]; Nucleoside recognition [PF07670.18]	1	K04759	ferrous iron transport protein B
w76_plasmid_AC137_k141_172788_1	w76_plasmid_AC137	k141_172788	C_plasmid_AC137	C	1	3	245	-1	E									0
w76_plasmid_AC137_k141_172788_2	w76_plasmid_AC137	k141_172788	C_plasmid_AC137	C	2	242	2518	-1	C								ABC transporter [PF00005.31]; RecF/RecN/SMC N terminal domain [PF02463.23]	0	K12541	ATP-binding cassette, subfamily C, bacterial LapB
w76_plasmid_AC137_k141_172788_3	w76_plasmid_AC137	k141_172788	C_plasmid_AC137	C	3	2607	2825	-1	E									0
w76_plasmid_AC137_k141_193461_1	w76_plasmid_AC137	k141_193461	C_plasmid_AC137	C	1	3	194	-1	D								Bacterial flagellin N-terminal helical region [PF00669.24]	0
w76_plasmid_AC137_k141_193461_2	w76_plasmid_AC137	k141_193461	C_plasmid_AC137	C	2	502	1275	-1	C								Enoyl-(Acyl carrier protein) reductase [PF13561.10]; short chain dehydrogenase [PF00106.29]	0	K03366	meso-butanediol dehydrogenase / (S,S)-butanediol dehydrogenase / diacetyl reductase [EC:1.1.1.- 1.1.1.76 1.1.1.304]
w76_plasmid_AC137_k141_193461_3	w76_plasmid_AC137	k141_193461	C_plasmid_AC137	C	3	1297	2976	-1	D								Thiamine pyrophosphate enzyme, C-terminal TPP binding domain [PF02775.25]; Thiamine pyrophosphate enzyme, N-terminal TPP binding domain [PF02776.22]; Thiamine pyrophosphate enzyme, central domain [PF00205.26]	0
w76_plasmid_AC137_k141_193461_4	w76_plasmid_AC137	k141_193461	C_plasmid_AC137	C	4	2991	3773	-1	C								Alpha-acetolactate decarboxylase [PF03306.17]	0	K01575	acetolactate decarboxylase [EC:4.1.1.5]
w76_plasmid_AC137_k141_193461_5	w76_plasmid_AC137	k141_193461	C_plasmid_AC137	C	5	3878	4783	1	D								Bacterial regulatory helix-turn-helix protein, lysR family [PF00126.31]; LysR substrate binding domain [PF03466.24]	0
w76_plasmid_AC137_k141_193461_6	w76_plasmid_AC137	k141_193461	C_plasmid_AC137	C	6	4855	5100	1	E									0
w76_plasmid_AC137_k141_193461_7	w76_plasmid_AC137	k141_193461	C_plasmid_AC137	C	7	5151	8195	-1	D								AcrB/AcrD/AcrF family [PF00873.23]	0
w76_plasmid_AC137_k141_193461_8	w76_plasmid_AC137	k141_193461	C_plasmid_AC137	C	8	8192	9325	-1	C								Barrel-sandwich domain of CusB or HlyD membrane-fusion [PF16576.9]; HlyD family secretion protein [PF13437.10]	0	K21137	membrane fusion protein, multidrug efflux system
w76_plasmid_AC137_k141_193461_9	w76_plasmid_AC137	k141_193461	C_plasmid_AC137	C	9	9419	10153	-1	D								Histidine kinase-, DNA gyrase B-, and HSP90-like ATPase [PF02518.30]; His Kinase A (phospho-acceptor) domain [PF00512.29]	0
w76_plasmid_AC137_k141_203687_1	w76_plasmid_AC137	k141_203687	C_plasmid_AC137	C	1	1	3594	1	D	MER0286352	U69	MER0286352 - family U69 unassigned peptidases (Salmonella enterica) [U69.UPW]#U69#{peptidase unit: 2329-2638}~source YP_005233732~	0	126	2.356e-27	0.369	Bacterial Ig-like domain [PF19077.4]; Bacterial Ig domain [PF17936.5]; Bacterial Ig-like domain (group 3) [PF13750.10]; Glucodextranase, domain B [PF09136.14]	0
w76_plasmid_AC137_k141_203687_2	w76_plasmid_AC137	k141_203687	C_plasmid_AC137	C	2	3878	4870	1	E									0
w76_plasmid_AC137_k141_211392_1	w76_plasmid_AC137	k141_211392	C_plasmid_AC137	C	1	2	241	1	E									0
w76_plasmid_AC137_k141_211392_2	w76_plasmid_AC137	k141_211392	C_plasmid_AC137	C	2	238	1209	1	D								ParB family [PF08775.14]	0
w76_plasmid_AC137_k141_211392_3	w76_plasmid_AC137	k141_211392	C_plasmid_AC137	C	3	1429	2355	1	C								pfkB family carbohydrate kinase [PF00294.28]	0	K00847	fructokinase [EC:2.7.1.4]
w76_plasmid_AC137_k141_211392_4	w76_plasmid_AC137	k141_211392	C_plasmid_AC137	C	4	2513	4048	1	C								LamB porin [PF02264.19]; Maltoporin periplasmic N-terminal extension [PF11471.12]	0	K16077	sucrose porin
w76_plasmid_AC137_k141_211392_5	w76_plasmid_AC137	k141_211392	C_plasmid_AC137	C	5	4116	4406	1	D								phosphotransferase system, EIIB [PF00367.24]	0
w76_plasmid_AC137_k141_218324_1	w76_plasmid_AC137	k141_218324	C_plasmid_AC137	C	1	3	1115	-1	E									0
w76_plasmid_AC137_k141_218324_2	w76_plasmid_AC137	k141_218324	C_plasmid_AC137	C	2	1150	1812	-1	D								Bacterial regulatory proteins, luxR family [PF00196.23]	0
w76_plasmid_AC137_k141_218324_3	w76_plasmid_AC137	k141_218324	C_plasmid_AC137	C	3	1872	2906	-1	C								Fimbrial protein [PF00419.24]	0	K07345	major type 1 subunit fimbrin (pilin)
w76_plasmid_AC137_k141_227108_1	w76_plasmid_AC137	k141_227108	C_plasmid_AC137	C	1	137	607	-1	D								Calcium/calmodulin dependent protein kinase II association domain [PF08332.14]; SnoaL-like domain [PF13474.10]; Domain of unknown function (DUF4440) [PF14534.10]	0
w76_plasmid_AC137_k141_227108_2	w76_plasmid_AC137	k141_227108	C_plasmid_AC137	C	2	1539	2576	1	D								Phage integrase family [PF00589.26]	0
w76_plasmid_AC137_k141_239088_1	w76_plasmid_AC137	k141_239088	C_plasmid_AC137	C	1	3	539	-1	D								Periplasmic binding protein domain [PF13407.10]	0
w76_plasmid_AC137_k141_239088_2	w76_plasmid_AC137	k141_239088	C_plasmid_AC137	C	2	608	1387	-1	C								Xylose isomerase-like TIM barrel [PF01261.28]	0	K01816	hydroxypyruvate isomerase [EC:5.3.1.22]
w76_plasmid_AC137_k141_239088_3	w76_plasmid_AC137	k141_239088	C_plasmid_AC137	C	3	1387	2400	-1	C								Oxidoreductase family, NAD-binding Rossmann fold [PF01408.26]; Oxidoreductase family, C-terminal alpha/beta domain [PF02894.21]	0	K00010	myo-inositol 2-dehydrogenase / D-chiro-inositol 1-dehydrogenase [EC:1.1.1.18 1.1.1.369]	GH109	GH109 alpha-N-acetylgalactosaminidase (EC 3.2.1.49); beta-N-acetylhexosaminidase (EC 3.2.1.52)	3.2.1.49,3.2.1.52	GH109.hmm
w76_plasmid_AC137_k141_239088_4	w76_plasmid_AC137	k141_239088	C_plasmid_AC137	C	4	2397	2999	-1	D								Sugar (and other) transporter [PF00083.28]	0
w76_plasmid_AC137_k141_256555_1	w76_plasmid_AC137	k141_256555	C_plasmid_AC137	C	1	3	302	1	D								Diguanylate cyclase, GGDEF domain [PF00990.25]	0
w76_plasmid_AC137_k141_256555_2	w76_plasmid_AC137	k141_256555	C_plasmid_AC137	C	2	371	817	1	D								Glyoxalase-like domain [PF18029.5]; Glyoxalase/Bleomycin resistance protein/Dioxygenase superfamily [PF00903.29]; Glyoxalase-like domain [PF12681.11]	0
w76_plasmid_AC137_k141_256555_3	w76_plasmid_AC137	k141_256555	C_plasmid_AC137	C	3	916	1050	1	E									0
w76_plasmid_AC137_k141_256555_4	w76_plasmid_AC137	k141_256555	C_plasmid_AC137	C	4	1047	1460	-1	C								H-NS histone family [PF00816.25]	0	K03746	DNA-binding protein H-NS
w76_plasmid_AC137_k141_256555_5	w76_plasmid_AC137	k141_256555	C_plasmid_AC137	C	5	2559	2861	-1	E									0
w76_plasmid_AC137_k141_256555_6	w76_plasmid_AC137	k141_256555	C_plasmid_AC137	C	6	2966	3508	-1	D								YfaZ precursor [PF07437.15]	0
w76_plasmid_AC137_k141_264323_1	w76_plasmid_AC137	k141_264323	C_plasmid_AC137	C	1	195	683	1	D								Hsp20/alpha crystallin family [PF00011.25]	0
w76_plasmid_AC137_k141_264323_2	w76_plasmid_AC137	k141_264323	C_plasmid_AC137	C	2	757	1521	-1	D								MerR HTH family regulatory protein [PF13411.10]	0
w76_plasmid_AC137_k141_264323_3	w76_plasmid_AC137	k141_264323	C_plasmid_AC137	C	3	1717	1926	-1	D								CsbD-like [PF05532.16]	0
w76_plasmid_AC137_k141_264323_4	w76_plasmid_AC137	k141_264323	C_plasmid_AC137	C	4	2098	3315	-1	C								EAL domain [PF00563.24]; Sensors of blue-light using FAD [PF04940.16]	0	K21973	blue light- and temperature-responsive anti-repressor
w76_plasmid_AC137_k141_264323_5	w76_plasmid_AC137	k141_264323	C_plasmid_AC137	C	5	4146	4508	1	E									0
w76_plasmid_AC137_k141_264323_6	w76_plasmid_AC137	k141_264323	C_plasmid_AC137	C	6	4444	4584	-1	E									0
w76_plasmid_AC137_k141_264323_7	w76_plasmid_AC137	k141_264323	C_plasmid_AC137	C	7	4584	4913	-1	E									0
w76_plasmid_AC137_k141_264323_8	w76_plasmid_AC137	k141_264323	C_plasmid_AC137	C	8	5556	6044	1	E									0
w76_plasmid_AC137_k141_2673_1	w76_plasmid_AC137	k141_2673	C_plasmid_AC137	C	1	2	136	1	E									0
w76_plasmid_AC137_k141_2673_2	w76_plasmid_AC137	k141_2673	C_plasmid_AC137	C	2	186	1202	-1	C								Alcohol dehydrogenase GroES-like domain [PF08240.16]; Zinc-binding dehydrogenase [PF00107.30]; Zinc-binding dehydrogenase [PF13602.10]; Alanine dehydrogenase/PNT, C-terminal domain [PF01262.25]	1	K12957	alcohol/geraniol dehydrogenase (NADP+) [EC:1.1.1.2 1.1.1.183]
w76_plasmid_AC137_k141_2673_3	w76_plasmid_AC137	k141_2673	C_plasmid_AC137	C	3	1307	3280	-1	C								Methyl-accepting chemotaxis protein (MCP) signalling domain [PF00015.25]; FIST C domain [PF10442.13]; FIST N domain [PF08495.14]	0	K03406	methyl-accepting chemotaxis protein
w76_plasmid_AC137_k141_2673_4	w76_plasmid_AC137	k141_2673	C_plasmid_AC137	C	4	3640	3879	1	C								RelB antitoxin [PF04221.16]	0	K18918	RHH-type transcriptional regulator, rel operon repressor / antitoxin RelB
w76_plasmid_AC137_k141_2673_5	w76_plasmid_AC137	k141_2673	C_plasmid_AC137	C	5	3879	4166	1	C								ParE-like toxin of type II bacterial toxin-antitoxin system [PF15781.9]	0	K06218	mRNA interferase RelE/StbE
w76_plasmid_AC137_k141_2673_6	w76_plasmid_AC137	k141_2673	C_plasmid_AC137	C	6	4521	4697	1	C									0	K06884	uncharacterized protein
w76_plasmid_AC137_k141_2673_7	w76_plasmid_AC137	k141_2673	C_plasmid_AC137	C	7	4761	5231	-1	D								LysR substrate binding domain [PF03466.24]	0
w76_plasmid_AC137_k141_278944_1	w76_plasmid_AC137	k141_278944	C_plasmid_AC137	C	1	3	737	-1	D								Cytochrome P450 [PF00067.26]	0
w76_plasmid_AC137_k141_278944_2	w76_plasmid_AC137	k141_278944	C_plasmid_AC137	C	2	760	1305	-1	C								Chorismate mutase type II [PF01817.25]	0	K04093	chorismate mutase [EC:5.4.99.5]
w76_plasmid_AC137_k141_278944_3	w76_plasmid_AC137	k141_278944	C_plasmid_AC137	C	3	1688	1933	1	E									0
w76_plasmid_AC137_k141_278944_4	w76_plasmid_AC137	k141_278944	C_plasmid_AC137	C	4	1935	2846	-1	E									0
w76_plasmid_AC137_k141_278944_5	w76_plasmid_AC137	k141_278944	C_plasmid_AC137	C	5	3329	3538	1	E									0
w76_plasmid_AC137_k141_278944_6	w76_plasmid_AC137	k141_278944	C_plasmid_AC137	C	6	3936	5519	1	D								Diguanylate cyclase, GGDEF domain [PF00990.25]	0
w76_plasmid_AC137_k141_278944_7	w76_plasmid_AC137	k141_278944	C_plasmid_AC137	C	7	5544	7325	-1	D								EAL domain [PF00563.24]; GAF domain [PF01590.30]; Diguanylate cyclase, GGDEF domain [PF00990.25]	0
w76_plasmid_AC137_k141_278944_8	w76_plasmid_AC137	k141_278944	C_plasmid_AC137	C	8	7672	8493	1	C									0	K03406	methyl-accepting chemotaxis protein
w76_plasmid_AC137_k141_284516_1	w76_plasmid_AC137	k141_284516	C_plasmid_AC137	C	1	3	770	-1	D								Periplasmic binding protein domain [PF13407.10]; Bacterial regulatory proteins, lacI family [PF00356.25]; Periplasmic binding proteins and sugar binding domain of LacI family [PF00532.25]	0
w76_plasmid_AC137_k141_284516_2	w76_plasmid_AC137	k141_284516	C_plasmid_AC137	C	2	879	1892	1	C								Oxidoreductase family, NAD-binding Rossmann fold [PF01408.26]; Oxidoreductase family, C-terminal alpha/beta domain [PF02894.21]	0	K00010	myo-inositol 2-dehydrogenase / D-chiro-inositol 1-dehydrogenase [EC:1.1.1.18 1.1.1.369]
w76_plasmid_AC137_k141_284516_3	w76_plasmid_AC137	k141_284516	C_plasmid_AC137	C	3	2036	2572	1	D								Tetratricopeptide repeat [PF13429.10]; TPR repeat [PF13414.10]; Anaphase-promoting complex, cyclosome, subunit 3 [PF12895.11]; Tetratricopeptide repeat [PF00515.32]; Tetratricopeptide repeat [PF07719.21]; Tetratricopeptide repeat [PF14559.10]	0
w76_plasmid_AC137_k141_284516_4	w76_plasmid_AC137	k141_284516	C_plasmid_AC137	C	4	2681	3109	1	D								Sigma-70, region 4 [PF08281.16]; Sigma-70, region 4 [PF04545.20]; ECF sigma factor [PF07638.15]	0
w76_plasmid_AC137_k141_284516_5	w76_plasmid_AC137	k141_284516	C_plasmid_AC137	C	5	3106	3891	1	E									0
w76_plasmid_AC137_k141_284516_6	w76_plasmid_AC137	k141_284516	C_plasmid_AC137	C	6	3914	4492	-1	D	MER0098585	S85	MER0098585 - small protease ({Pseudomonas aeruginosa}) () [S85.001]#S85#{peptidase unit: 30-186}~source YP_008650577~	0	82	1.928e-16	0.323	YceI-like domain [PF04264.17]	0
w76_plasmid_AC137_k141_284516_7	w76_plasmid_AC137	k141_284516	C_plasmid_AC137	C	7	5189	5710	1	D								DegT/DnrJ/EryC1/StrS aminotransferase family [PF01041.21]; Orn/Lys/Arg decarboxylase, major domain [PF01276.24]	0
w76_plasmid_AC137_k141_3858_1	w76_plasmid_AC137	k141_3858	C_plasmid_AC137	C	1	3	455	-1	D								Bacterial regulatory helix-turn-helix protein, lysR family [PF00126.31]	0
w76_plasmid_AC137_k141_3858_2	w76_plasmid_AC137	k141_3858	C_plasmid_AC137	C	2	589	1782	1	D								Major Facilitator Superfamily [PF07690.20]	0
w76_plasmid_AC137_k141_3858_3	w76_plasmid_AC137	k141_3858	C_plasmid_AC137	C	3	1851	2876	1	C	MER0066872	S09X	MER0066872 - family S9 non-peptidase homologues (Ralstonia solanacearum) [S09.UNW]#S09X#{peptidase unit: 50-319}~source NP_518327~	1	437	1.714e-136	0.788	X-Pro dipeptidyl-peptidase (S15 family) [PF02129.22]; Esterase FrsA-like [PF06500.15]; Acetyl xylan esterase (AXE1) [PF05448.16]; Prolyl oligopeptidase family [PF00326.25]; Dienelactone hydrolase family [PF01738.22]; Serine aminopeptidase, S33 [PF12146.12]; Abhydrolase family [PF12715.11]; BAAT / Acyl-CoA thioester hydrolase C terminal [PF08840.15]	0	K06889	uncharacterized protein	CE19	CE19	3.1.1.11	CE19.hmm
w76_plasmid_AC137_k141_3858_4	w76_plasmid_AC137	k141_3858	C_plasmid_AC137	C	4	2936	5029	-1	C								AcrB/AcrD/AcrF family [PF00873.23]; MMPL family [PF03176.19]	0	K18138	multidrug efflux pump
w76_plasmid_AC137_k141_46957_1	w76_plasmid_AC137	k141_46957	C_plasmid_AC137	C	1	1	297	1	E									0
w76_plasmid_AC137_k141_46957_2	w76_plasmid_AC137	k141_46957	C_plasmid_AC137	C	2	353	2278	-1	C								Methyl-accepting chemotaxis protein (MCP) signalling domain [PF00015.25]; Nitrate and nitrite sensing [PF08376.14]; HAMP domain [PF00672.29]	0	K03406	methyl-accepting chemotaxis protein
w76_plasmid_AC137_k141_48688_1	w76_plasmid_AC137	k141_48688	C_plasmid_AC137	C	1	1274	2461	-1	C								EAL domain [PF00563.24]; Sensors of blue-light using FAD [PF04940.16]	0	K21973	blue light- and temperature-responsive anti-repressor
w76_plasmid_AC137_k141_48688_2	w76_plasmid_AC137	k141_48688	C_plasmid_AC137	C	2	2713	2922	-1	E									0
w76_plasmid_AC137_k141_48688_3	w76_plasmid_AC137	k141_48688	C_plasmid_AC137	C	3	3123	4799	-1	D								EAL domain [PF00563.24]; Diguanylate cyclase, GGDEF domain [PF00990.25]	0
w76_plasmid_AC137_k141_49567_1	w76_plasmid_AC137	k141_49567	C_plasmid_AC137	C	1	1	1698	-1	C								Sigma-54 interaction domain [PF14532.10]; NMT1-like family [PF13379.10]; NMT1/THI5 like [PF09084.15]; ABC transporter, phosphonate, periplasmic substrate-binding protein [PF12974.11]; AAA domain (dynein-related subfamily) [PF07728.18]; NMT1-like family [PF16868.9]	0	K15553	sulfonate transport system substrate-binding protein
w76_plasmid_AC137_k141_49567_2	w76_plasmid_AC137	k141_49567	C_plasmid_AC137	C	2	1973	3145	1	C								Luciferase-like monooxygenase [PF00296.24]	0	K04091	alkanesulfonate monooxygenase [EC:1.14.14.5 1.14.14.34]
w76_plasmid_AC137_k141_49567_3	w76_plasmid_AC137	k141_49567	C_plasmid_AC137	C	3	3165	4577	1	D								FAD-NAD(P)-binding [PF13454.10]; Pyridine nucleotide-disulphide oxidoreductase [PF13738.10]; L-lysine 6-monooxygenase/L-ornithine 5-monooxygenase [PF13434.10]; Pyridine nucleotide-disulphide oxidoreductase [PF07992.18]	0
w76_plasmid_AC137_k141_49567_4	w76_plasmid_AC137	k141_49567	C_plasmid_AC137	C	4	4646	6055	1	C								Luciferase-like monooxygenase [PF00296.24]	0	K20938	long-chain alkane monooxygenase [EC:1.14.14.28]
w76_plasmid_AC137_k141_73410_1	w76_plasmid_AC137	k141_73410	C_plasmid_AC137	C	1	238	1551	1	C								Na+/H+ antiporter family [PF03553.18]	0	K03300	citrate-Mg2+:H+ or citrate-Ca2+:H+ symporter, CitMHS family
w76_plasmid_AC137_k141_73410_2	w76_plasmid_AC137	k141_73410	C_plasmid_AC137	C	2	1719	2558	1	C								Metallo-beta-lactamase superfamily [PF00753.31]	0	K13075	N-acyl homoserine lactone hydrolase [EC:3.1.1.81]
w76_plasmid_AC137_k141_73410_3	w76_plasmid_AC137	k141_73410	C_plasmid_AC137	C	3	2743	2994	1	C								Antitoxin Phd_YefM, type II toxin-antitoxin system [PF02604.23]	0	K19159	antitoxin YefM
w76_plasmid_AC137_k141_73410_4	w76_plasmid_AC137	k141_73410	C_plasmid_AC137	C	4	3165	5081	-1	C								AAA domain, putative AbiEii toxin, Type IV TA system [PF13304.10]; ABC transporter [PF00005.31]	1	K03701	excinuclease ABC subunit A
w76_plasmid_AC137_k141_83330_1	w76_plasmid_AC137	k141_83330	C_plasmid_AC137	C	1	2	382	1	E									0
w76_plasmid_AC137_k141_83330_2	w76_plasmid_AC137	k141_83330	C_plasmid_AC137	C	2	578	1621	1	C								Sigma-54 interaction domain [PF14532.10]; Bacterial regulatory protein, Fis family [PF02954.23]; AAA domain (dynein-related subfamily) [PF07728.18]	0	K21405	sigma-54 dependent transcriptional regulator, acetoin dehydrogenase operon transcriptional activator AcoR
w76_plasmid_AC137_k141_83330_3	w76_plasmid_AC137	k141_83330	C_plasmid_AC137	C	3	1766	2380	1	D								Tetracyclin repressor-like, C-terminal domain [PF17935.5]; Bacterial regulatory proteins, tetR family [PF00440.27]	0
w76_plasmid_AC137_k141_83330_4	w76_plasmid_AC137	k141_83330	C_plasmid_AC137	C	4	2618	3901	1	C								Beta-ketoacyl synthase, N-terminal domain [PF00109.30]; Beta-ketoacyl synthase, C-terminal domain [PF02801.26]; Thiolase, N-terminal domain [PF00108.27]	0	K09458	3-oxoacyl-[acyl-carrier-protein] synthase II [EC:2.3.1.179]
w76_plasmid_AC137_k141_83330_5	w76_plasmid_AC137	k141_83330	C_plasmid_AC137	C	5	4143	4562	1	D								ROK family [PF00480.24]	0
w76_plasmid_AC345_k141_209790_1	w76_plasmid_AC345	k141_209790	C_plasmid_AC345	C	1	1	969	1	D								Elongation factor G, domain IV [PF03764.22]; Elongation Factor G, domain III [PF14492.10]; Elongation factor G C-terminus [PF00679.28]	0
w76_plasmid_AC345_k141_209790_2	w76_plasmid_AC345	k141_209790	C_plasmid_AC345	C	2	1315	1668	-1	D								Putative DNA-binding domain [PF18430.5]; Helix-turn-helix domain [PF12844.11]; Helix-turn-helix [PF01381.26]; Helix-turn-helix domain [PF13560.10]	0
w76_plasmid_AC345_k141_209790_3	w76_plasmid_AC345	k141_209790	C_plasmid_AC345	C	3	2173	2595	1	D								Sigma-70, region 4 [PF08281.16]; Sigma-70, region 4 [PF04545.20]; Putative helix-turn-helix protein, YlxM / p13 like [PF04297.18]	0
w76_plasmid_AC345_k141_209790_4	w76_plasmid_AC345	k141_209790	C_plasmid_AC345	C	4	2592	2822	1	D								Helix-turn-helix domain [PF12645.11]	0
w76_plasmid_AC345_k141_209790_5	w76_plasmid_AC345	k141_209790	C_plasmid_AC345	C	5	3283	3486	1	D								Excisionase from transposon Tn916 [PF09035.14]	0
w76_plasmid_AC345_k141_209790_6	w76_plasmid_AC345	k141_209790	C_plasmid_AC345	C	6	3568	4785	1	C								Phage integrase family [PF00589.26]; DNA binding domain of tn916 integrase [PF02920.19]; Archaeal phage integrase [PF16795.9]	0	K14059	integrase
w76_plasmid_AC345_k141_209790_7	w76_plasmid_AC345	k141_209790	C_plasmid_AC345	C	7	5264	5455	-1	E									0
w76_plasmid_AC345_k141_209790_8	w76_plasmid_AC345	k141_209790	C_plasmid_AC345	C	8	5777	6436	-1	E									0
w76_plasmid_AC345_k141_58139_1	w76_plasmid_AC345	k141_58139	C_plasmid_AC345	C	1	1	204	1	E									0
w76_plasmid_AC345_k141_58139_2	w76_plasmid_AC345	k141_58139	C_plasmid_AC345	C	2	149	340	1	E									0
w76_plasmid_AC345_k141_58139_3	w76_plasmid_AC345	k141_58139	C_plasmid_AC345	C	3	461	886	-1	C								Transposase [PF01610.21]	0	K07485	transposase
w76_plasmid_AC345_k141_58139_4	w76_plasmid_AC345	k141_58139	C_plasmid_AC345	C	4	1043	1708	-1	C								zinc-finger of transposase IS204/IS1001/IS1096/IS1165 [PF14690.10]	1	K07485	transposase
w76_plasmid_AC345_k141_58139_5	w76_plasmid_AC345	k141_58139	C_plasmid_AC345	C	5	1855	2787	-1	D								Conjugative transposon protein TcpC [PF12642.11]	0
w76_plasmid_AC345_k141_58139_6	w76_plasmid_AC345	k141_58139	C_plasmid_AC345	C	6	2784	3785	-1	D	MER0452527	C40	MER0452527 - YddH peptidase (Streptococcus constellatus) [C40.007]#C40#{peptidase unit: 215-332}~source EID21988~	0	260	1.536e-75	1	Lysozyme-like [PF13702.10]; NlpC/P60 family [PF00877.23]	0
w76_plasmid_AC345_k141_58139_7	w76_plasmid_AC345	k141_58139	C_plasmid_AC345	C	7	3782	5893	-1	E									0
w76_plasmid_AC345_k141_58139_8	w76_plasmid_AC345	k141_58139	C_plasmid_AC345	C	8	5962	8409	-1	D								AAA-like domain [PF12846.11]; TraG P-loop domain [PF19044.4]	0
w76_plasmid_AC345_k141_58139_9	w76_plasmid_AC345	k141_58139	C_plasmid_AC345	C	9	8393	8899	-1	D								TcpE family [PF12648.11]	0
w76_plasmid_AC345_k141_58139_10	w76_plasmid_AC345	k141_58139	C_plasmid_AC345	C	10	8874	9371	-1	D								Antirestriction protein (ArdA) [PF07275.15]	0
w76_plasmid_AC345_k141_58139_11	w76_plasmid_AC345	k141_58139	C_plasmid_AC345	C	11	9488	9709	-1	E									0
w76_plasmid_AC345_k141_58139_12	w76_plasmid_AC345	k141_58139	C_plasmid_AC345	C	12	9752	10957	-1	C								Replication initiation factor [PF02486.23]; Rolling Circle replication initiation protein N-terminal domain [PF18106.5]; Helix-turn-helix domain [PF12844.11]; Helix-turn-helix [PF01381.26]	0	K07467	putative DNA relaxase
w76_plasmid_AC345_k141_58139_13	w76_plasmid_AC345	k141_58139	C_plasmid_AC345	C	13	11135	12520	-1	C								FtsK/SpoIIIE family [PF01580.22]; TraG P-loop domain [PF19044.4]; Helicase HerA, central domain [PF01935.21]	0	K03466	DNA segregation ATPase FtsK/SpoIIIE, S-DNA-T family
w76_plasmid_AC345_k141_58139_14	w76_plasmid_AC345	k141_58139	C_plasmid_AC345	C	14	12549	12935	-1	D								Bacterial protein of unknown function (DUF961) [PF06125.15]	0
w76_plasmid_AC345_k141_58139_15	w76_plasmid_AC345	k141_58139	C_plasmid_AC345	C	15	12951	13265	-1	D								Bacterial protein of unknown function (DUF961) [PF06125.15]	0
w76_plasmid_AC345_k141_58139_16	w76_plasmid_AC345	k141_58139	C_plasmid_AC345	C	16	13785	14819	1	E									0
w76_plasmid_AC345_k141_58139_17	w76_plasmid_AC345	k141_58139	C_plasmid_AC345	C	17	14879	16663	1	D								Mycoplasma protein of unknown function, DUF285 [PF03382.18]	0
w76_plasmid_AC345_k141_58139_18	w76_plasmid_AC345	k141_58139	C_plasmid_AC345	C	18	16955	18667	1	C								DNA polymerase III, delta subunit [PF13177.10]; DNA polymerase III subunits gamma and tau domain III [PF12169.12]; ATPase family associated with various cellular activities (AAA) [PF00004.33]; Holliday junction DNA helicase RuvB P-loop domain [PF05496.16]; DNA polymerase III subunit tau, C-terminal domain [PF20964.1]	0	K02343	DNA polymerase III subunit gamma/tau [EC:2.7.7.7]
w76_plasmid_AC345_k141_58139_19	w76_plasmid_AC345	k141_58139	C_plasmid_AC345	C	19	18679	18879	1	C								YbaB/EbfC DNA-binding family [PF02575.20]	0	K09747	nucleoid-associated protein EbfC
w76_plasmid_AC774_k141_212838_1	w76_plasmid_AC774	k141_212838	C_plasmid_AC774	C	1	198	1121	-1	D								Transposase DDE domain [PF13737.10]	0
w76_plasmid_AC774_k141_212838_2	w76_plasmid_AC774	k141_212838	C_plasmid_AC774	C	2	1473	1886	-1	E									0
w76_plasmid_AC774_k141_212838_3	w76_plasmid_AC774	k141_212838	C_plasmid_AC774	C	3	1894	2844	-1	D								Initiator Replication protein, WH1 [PF01051.25]; Initiator Rep protein, WH2 [PF21205.1]	0
w76_plasmid_AC774_k141_212838_4	w76_plasmid_AC774	k141_212838	C_plasmid_AC774	C	4	3438	3905	-1	D								Conjugal transfer protein TraD [PF06412.15]	0
w76_plasmid_AC774_k141_212838_5	w76_plasmid_AC774	k141_212838	C_plasmid_AC774	C	5	4069	5184	1	D								MobA/MobL family [PF03389.19]	0
w76_plasmid_AC774_k141_212838_6	w76_plasmid_AC774	k141_212838	C_plasmid_AC774	C	6	5197	5781	1	E									0
w76_plasmid_AC774_k141_212838_7	w76_plasmid_AC774	k141_212838	C_plasmid_AC774	C	7	6089	6394	-1	E									0
w76_plasmid_AC774_k141_212838_8	w76_plasmid_AC774	k141_212838	C_plasmid_AC774	C	8	6660	6788	1	E									0
w76_plasmid_AC774_k141_212838_9	w76_plasmid_AC774	k141_212838	C_plasmid_AC774	C	9	6844	8034	-1	C								Major Facilitator Superfamily [PF07690.20]; Sugar (and other) transporter [PF00083.28]; Transmembrane secretion effector [PF05977.17]; Fungal trichothecene efflux pump (TRI12) [PF06609.17]	0	K08151	MFS transporter, DHA1 family, tetracycline resistance protein
w76_plasmid_AC774_k141_212838_10	w76_plasmid_AC774	k141_212838	C_plasmid_AC774	C	10	8127	8786	1	C								Tetracyclin repressor-like, C-terminal domain [PF02909.21]; Bacterial regulatory proteins, tetR family [PF00440.27]	0	K18476	TetR/AcrR family transcriptional regulator, tetracycline repressor protein
w76_plasmid_AC774_k141_212838_11	w76_plasmid_AC774	k141_212838	C_plasmid_AC774	C	11	8773	9087	1	D								Helix-turn-helix [PF01381.26]	0
w76_plasmid_AD058_k141_14974_1	w76_plasmid_AD058	k141_14974	C_plasmid_AD058	C	1	3	797	1	C								AAA domain [PF13614.10]; Cellulose biosynthesis protein BcsQ [PF06564.16]	0	K03496	chromosome partitioning protein
w76_plasmid_AD058_k141_14974_2	w76_plasmid_AD058	k141_14974	C_plasmid_AD058	C	2	895	1104	1	D								Omega Transcriptional Repressor [PF07764.15]	0
w76_plasmid_AD058_k141_14974_3	w76_plasmid_AD058	k141_14974	C_plasmid_AD058	C	3	1122	1394	1	D								Bacterial epsilon antitoxin [PF08998.15]	0
w76_plasmid_AD058_k141_14974_4	w76_plasmid_AD058	k141_14974	C_plasmid_AD058	C	4	1396	2259	1	C								Zeta toxin [PF06414.16]; AAA domain [PF13671.10]	0	K16214	UDP-N-acetylglucosamine kinase [EC:2.7.1.176]
w76_plasmid_AD058_k141_57956_1	w76_plasmid_AD058	k141_57956	C_plasmid_AD058	C	1	2	67	-1	E									0
w76_plasmid_AD058_k141_57956_2	w76_plasmid_AD058	k141_57956	C_plasmid_AD058	C	2	121	294	-1	E									0
w76_plasmid_AD058_k141_57956_3	w76_plasmid_AD058	k141_57956	C_plasmid_AD058	C	3	582	1793	-1	D								Plasmid recombination enzyme [PF01076.23]	0
w76_plasmid_AD058_k141_57956_4	w76_plasmid_AD058	k141_57956	C_plasmid_AD058	C	4	2046	2693	-1	C								Chloramphenicol acetyltransferase [PF00302.22]	0	K19271	chloramphenicol O-acetyltransferase type A [EC:2.3.1.28]
w76_plasmid_AD058_k141_57956_5	w76_plasmid_AD058	k141_57956	C_plasmid_AD058	C	5	2828	3112	-1	E									0
w76_plasmid_AD058_k141_57956_6	w76_plasmid_AD058	k141_57956	C_plasmid_AD058	C	6	3351	4199	-1	C								Streptomycin adenylyltransferase [PF04439.16]	0	K05593	aminoglycoside 6-adenylyltransferase [EC:2.7.7.-]
w76_plasmid_AD058_k141_57956_7	w76_plasmid_AD058	k141_57956	C_plasmid_AD058	C	7	4375	4620	1	E									0
w76_plasmid_AD058_k141_57956_8	w76_plasmid_AD058	k141_57956	C_plasmid_AD058	C	8	4600	4803	-1	E									0
w76_plasmid_AD311_k141_135944_1	w76_plasmid_AD311	k141_135944	C_plasmid_AD311	C	1	3	392	1	D								VirC1 protein [PF07015.15]; AAA domain [PF13614.10]	0
w76_plasmid_AD311_k141_135944_2	w76_plasmid_AD311	k141_135944	C_plasmid_AD311	C	2	389	631	1	D								ParG [PF09274.14]	0
w76_plasmid_AD311_k141_135944_3	w76_plasmid_AD311	k141_135944	C_plasmid_AD311	C	3	721	1041	1	E									0
w76_plasmid_AD311_k141_135944_4	w76_plasmid_AD311	k141_135944	C_plasmid_AD311	C	4	1217	2563	1	D								RepB DNA-primase from phage plasmid [PF16793.9]	0
w76_plasmid_AD311_k141_205392_1	w76_plasmid_AD311	k141_205392	C_plasmid_AD311	C	1	1	333	-1	D								Glycosyl hydrolase family 1 [PF00232.22]	0
w76_plasmid_AD311_k141_205392_2	w76_plasmid_AD311	k141_205392	C_plasmid_AD311	C	2	584	1786	-1	C								Major Facilitator Superfamily [PF07690.20]; Sugar (and other) transporter [PF00083.28]; MFS_1 like family [PF12832.11]; Fungal trichothecene efflux pump (TRI12) [PF06609.17]; Transmembrane secretion effector [PF05977.17]	0	K08151	MFS transporter, DHA1 family, tetracycline resistance protein
w76_plasmid_AD311_k141_205392_3	w76_plasmid_AD311	k141_205392	C_plasmid_AD311	C	3	1878	2501	1	C								Tetracyclin repressor-like, C-terminal domain [PF02909.21]; Bacterial regulatory proteins, tetR family [PF00440.27]	0	K18476	TetR/AcrR family transcriptional regulator, tetracycline repressor protein
w76_plasmid_AD311_k141_205392_4	w76_plasmid_AD311	k141_205392	C_plasmid_AD311	C	4	2504	3154	-1	E									0
w76_plasmid_AF889_k141_123763_1	w76_plasmid_AF889	k141_123763	C_plasmid_AF889	C	1	3	1067	-1	C								ABC1 atypical kinase-like domain [PF03109.20]	0	K03688	ubiquinone biosynthesis protein
w76_plasmid_AF889_k141_123763_2	w76_plasmid_AF889	k141_123763	C_plasmid_AF889	C	2	1064	1669	-1	C								SCP-2 sterol transfer family [PF02036.21]	0	K03690	ubiquinone biosynthesis accessory factor UbiJ
w76_plasmid_AF889_k141_123763_3	w76_plasmid_AF889	k141_123763	C_plasmid_AF889	C	3	1681	2436	-1	C								ubiE/COQ5 methyltransferase family [PF01209.22]; Methyltransferase domain [PF13847.10]; Methyltransferase domain [PF13649.10]; Methyltransferase domain [PF08241.16]; Methyltransferase domain [PF13489.10]; Protein-L-isoaspartate(D-aspartate) O-methyltransferase (PCMT) [PF01135.23]; Methyltransferase domain [PF08242.16]; tRNA methyltransferase complex GCD14 subunit [PF08704.14]; Mycolic acid cyclop…	0	K03183	demethylmenaquinone methyltransferase / 2-methoxy-6-polyprenyl-1,4-benzoquinol methylase [EC:2.1.1.163 2.1.1.201]
w76_plasmid_AF889_k141_123763_4	w76_plasmid_AF889	k141_123763	C_plasmid_AF889	C	4	2503	3960	-1	C								RmuC family [PF02646.20]	0	K09760	DNA recombination protein RmuC
w76_plasmid_AF889_k141_172062_1	w76_plasmid_AF889	k141_172062	C_plasmid_AF889	C	1	201	1847	1	C								Thiamine pyrophosphate enzyme, C-terminal TPP binding domain [PF02775.25]; Thiamine pyrophosphate enzyme, N-terminal TPP binding domain [PF02776.22]; Thiamine pyrophosphate enzyme, central domain [PF00205.26]	0	K01652	acetolactate synthase I/II/III large subunit [EC:2.2.1.6]
w76_plasmid_AF889_k141_172062_2	w76_plasmid_AF889	k141_172062	C_plasmid_AF889	C	2	1844	2113	1	C								ACT domain [PF13710.10]	0	K11258	acetolactate synthase II small subunit [EC:2.2.1.6]
w76_plasmid_AF889_k141_172062_3	w76_plasmid_AF889	k141_172062	C_plasmid_AF889	C	3	2131	3060	1	C								Amino-transferase class IV [PF01063.23]	0	K00826	branched-chain amino acid aminotransferase [EC:2.6.1.42]
w76_plasmid_AF889_k141_172062_4	w76_plasmid_AF889	k141_172062	C_plasmid_AF889	C	4	3247	5097	1	C								Dehydratase family [PF00920.25]	0	K01687	dihydroxy-acid dehydratase [EC:4.2.1.9]
w76_plasmid_AF889_k141_172062_5	w76_plasmid_AF889	k141_172062	C_plasmid_AF889	C	5	5100	5948	1	C								Pyridoxal-phosphate dependent enzyme [PF00291.29]	0	K01754	threonine dehydratase [EC:4.3.1.19]
w76_plasmid_AF889_k141_182546_1	w76_plasmid_AF889	k141_182546	C_plasmid_AF889	C	1	853	2049	-1	C								HemY protein N-terminus [PF07219.17]	0	K02498	HemY protein
w76_plasmid_AF889_k141_182546_2	w76_plasmid_AF889	k141_182546	C_plasmid_AF889	C	2	2052	3215	-1	C								HemX, putative uroporphyrinogen-III C-methyltransferase [PF04375.18]	0	K02496	uroporphyrin-III C-methyltransferase [EC:2.1.1.107]
w76_plasmid_AF889_k141_182546_3	w76_plasmid_AF889	k141_182546	C_plasmid_AF889	C	3	3237	3977	-1	C								Uroporphyrinogen-III synthase HemD [PF02602.19]	0	K01719	uroporphyrinogen-III synthase [EC:4.2.1.75]
w76_plasmid_AF889_k141_182546_4	w76_plasmid_AF889	k141_182546	C_plasmid_AF889	C	4	3974	4915	-1	C								Porphobilinogen deaminase, dipyromethane cofactor binding domain [PF01379.24]; Porphobilinogen deaminase, C-terminal domain [PF03900.19]	0	K01749	hydroxymethylbilane synthase [EC:2.5.1.61]
w76_plasmid_AF889_k141_182546_5	w76_plasmid_AF889	k141_182546	C_plasmid_AF889	C	5	5273	7462	1	C								Adenylate cyclase, class-I [PF01295.22]; Adenylate cyclase NT domain [PF12633.11]	0	K05851	adenylate cyclase, class 1 [EC:4.6.1.1]
w76_plasmid_AF889_k141_183644_1	w76_plasmid_AF889	k141_183644	C_plasmid_AF889	C	1	3	341	-1	C								Bacterial regulatory helix-turn-helix protein, lysR family [PF00126.31]	0	K23773	LysR family transcriptional regulator, flagellar master operon regulator
w76_plasmid_AF889_k141_183644_2	w76_plasmid_AF889	k141_183644	C_plasmid_AF889	C	2	460	798	1	C								Protein of unknown function, DUF [PF04219.16]	0	K09897	uncharacterized protein
w76_plasmid_AF889_k141_183644_3	w76_plasmid_AF889	k141_183644	C_plasmid_AF889	C	3	824	2344	-1	C	MER0273858	S16	MER0273858 - family S16 non-peptidase homologues (Enterobacter asburiae) [S16.UNW]#S16#{peptidase unit: 3-411}~source YP_004830793~	1	646	1.722e-205	0.773	Magnesium chelatase, subunit ChlI [PF01078.25]; Subunit ChlI of Mg-chelatase [PF13541.10]; Magnesium chelatase, subunit ChlI C-terminal [PF13335.10]; MCM P-loop domain [PF00493.27]; AAA domain (dynein-related subfamily) [PF07728.18]; Sigma-54 interaction domain [PF14532.10]; MoxR domain in the MoxR-vWA-beta-propeller ternary systems [PF20030.3]	0	K07391	magnesium chelatase family protein
w76_plasmid_AF889_k141_199529_1	w76_plasmid_AF889	k141_199529	C_plasmid_AF889	C	1	109	555	-1	C								EamA-like transporter family [PF00892.24]	0	K05786	chloramphenicol-sensitive protein RarD
w76_plasmid_AF889_k141_199529_2	w76_plasmid_AF889	k141_199529	C_plasmid_AF889	C	2	611	1078	-1	D								Thioesterase superfamily [PF03061.26]	0
w76_plasmid_AF889_k141_199529_3	w76_plasmid_AF889	k141_199529	C_plasmid_AF889	C	3	1238	2107	1	C								Phospholipase A1 [PF02253.19]	0	K01058	phospholipase A1/A2 [EC:3.1.1.32 3.1.1.4]
w76_plasmid_AF889_k141_199529_4	w76_plasmid_AF889	k141_199529	C_plasmid_AF889	C	4	2176	4002	1	C								RQC domain [PF09382.14]; Helicase conserved C-terminal domain [PF00271.35]; DEAD/DEAH box helicase [PF00270.33]; HRDC domain [PF00570.27]; RecQ zinc-binding [PF16124.9]; Type III restriction enzyme, res subunit [PF04851.19]	0	K03654	ATP-dependent DNA helicase RecQ [EC:5.6.2.4]
w76_plasmid_AF889_k141_199529_5	w76_plasmid_AF889	k141_199529	C_plasmid_AF889	C	5	4063	4683	1	C								LysE type translocator [PF01810.22]	0	K05835	threonine efflux protein
w76_plasmid_AF889_k141_199529_6	w76_plasmid_AF889	k141_199529	C_plasmid_AF889	C	6	4905	5525	-1	C								LysE type translocator [PF01810.22]	0	K05834	homoserine/homoserine lactone efflux protein
w76_plasmid_AF889_k141_199529_7	w76_plasmid_AF889	k141_199529	C_plasmid_AF889	C	7	5635	6627	1	C	MER0057964	S33	MER0057964 - family S33 non-peptidase homologues (Shigella sonnei) [S33.UNW]#S33#{peptidase unit: 26-319}~source YP_312756~	1	507	4.88e-161	0.834	Serine aminopeptidase, S33 [PF12146.12]; alpha/beta hydrolase fold [PF00561.24]; Prolyl oligopeptidase family [PF00326.25]; Alpha/beta hydrolase family [PF12697.11]; Lipid-droplet associated hydrolase [PF10230.13]	0	K01048	lysophospholipase [EC:3.1.1.5]
w76_plasmid_AF889_k141_199529_8	w76_plasmid_AF889	k141_199529	C_plasmid_AF889	C	8	6653	7459	1	C								haloacid dehalogenase-like hydrolase [PF08282.16]; Sucrose-6F-phosphate phosphohydrolase [PF05116.17]	0	K21064	5-amino-6-(5-phospho-D-ribitylamino)uracil phosphatase [EC:3.1.3.104]
w76_plasmid_AF889_k141_199529_9	w76_plasmid_AF889	k141_199529	C_plasmid_AF889	C	9	7558	8457	1	E									0
w76_plasmid_AF889_k141_199529_10	w76_plasmid_AF889	k141_199529	C_plasmid_AF889	C	10	8345	9298	-1	C								LysR substrate binding domain [PF03466.24]; Bacterial regulatory helix-turn-helix protein, lysR family [PF00126.31]	0	K03576	LysR family transcriptional regulator, regulator for metE and metH
w76_plasmid_AF889_k141_199529_11	w76_plasmid_AF889	k141_199529	C_plasmid_AF889	C	11	9533	11794	1	C								Cobalamin-independent synthase, N-terminal domain [PF08267.16]; Cobalamin-independent synthase, Catalytic domain [PF01717.22]	0	K00549	5-methyltetrahydropteroyltriglutamate--homocysteine methyltransferase [EC:2.1.1.14]
w76_plasmid_AF889_k141_199529_12	w76_plasmid_AF889	k141_199529	C_plasmid_AF889	C	12	11924	12901	1	C								Bacterial extracellular solute-binding protein [PF13343.10]; Bacterial extracellular solute-binding protein [PF13531.10]; Bacterial extracellular solute-binding protein [PF13416.10]; Bacterial extracellular solute-binding protein [PF01547.29]	0	K02012	iron(III) transport system substrate-binding protein
w76_plasmid_AF889_k141_199529_13	w76_plasmid_AF889	k141_199529	C_plasmid_AF889	C	13	12920	14614	1	C								Binding-protein-dependent transport system inner membrane component [PF00528.26]	0	K02011	iron(III) transport system permease protein
w76_plasmid_AF889_k141_199529_14	w76_plasmid_AF889	k141_199529	C_plasmid_AF889	C	14	14602	15630	1	D								ABC transporter [PF00005.31]; RecF/RecN/SMC N terminal domain [PF02463.23]	0
w76_plasmid_AF889_k141_199529_15	w76_plasmid_AF889	k141_199529	C_plasmid_AF889	C	15	15654	16460	-1	C	MER0059099	S09X	MER0059099 - family S9 non-peptidase homologues (Shigella dysenteriae) [S09.UNW]#S09X#{peptidase unit: 45-275}~source ABB63847~	1	433	2.094e-136	0.898	Dienelactone hydrolase family [PF01738.22]; Prolyl oligopeptidase family [PF00326.25]; Phospholipase/Carboxylesterase [PF02230.20]; BAAT / Acyl-CoA thioester hydrolase C terminal [PF08840.15]; X-Pro dipeptidyl-peptidase (S15 family) [PF02129.22]; Esterase FrsA-like [PF06500.15]; Abhydrolase family [PF12715.11]; Acetyl xylan esterase (AXE1) [PF05448.16]	0	K01061	carboxymethylenebutenolidase [EC:3.1.1.45]
w76_plasmid_AF889_k141_199529_16	w76_plasmid_AF889	k141_199529	C_plasmid_AF889	C	16	16719	17480	1	C								Phosphorylase superfamily [PF01048.24]	0	K00757	uridine phosphorylase [EC:2.4.2.3]
w76_plasmid_AF889_k141_238966_1	w76_plasmid_AF889	k141_238966	C_plasmid_AF889	C	1	224	766	-1	C								Flavodoxin domain [PF12724.11]	0	K00230	menaquinone-dependent protoporphyrinogen oxidase [EC:1.3.5.3]
w76_plasmid_AF889_k141_238966_2	w76_plasmid_AF889	k141_238966	C_plasmid_AF889	C	2	778	2229	-1	C								Cation transport protein [PF02386.20]	0	K03498	trk/ktr system potassium uptake protein
w76_plasmid_AF889_k141_238966_3	w76_plasmid_AF889	k141_238966	C_plasmid_AF889	C	3	2270	2884	-1	D								Uncharacterized protein family UPF0029 [PF01205.23]; Domain of unknown function (DUF1949) [PF09186.15]	0
w76_plasmid_AF889_k141_238966_4	w76_plasmid_AF889	k141_238966	C_plasmid_AF889	C	4	2884	4215	-1	D	MER0501593	M24B	MER0501593 - Xaa-Pro dipeptidase (bacteria-type) (Enterobacter sp. R4-368) [M24.003]#M24B#{peptidase unit: 157-443}~source YP_008109050~	1	579	9.75e-184	0.957	Xaa-Pro dipeptidase, N-terminal domain [PF21216.1]; Metallopeptidase family M24 [PF00557.28]	0
w76_plasmid_AF889_k141_238966_5	w76_plasmid_AF889	k141_238966	C_plasmid_AF889	C	5	4405	6594	1	C	MER1073108	S49C	MER1073108 - subfamily S49C non-peptidase homologues (Deferribacter desulfuricans) [S49.UNC]#S49C#{peptidase unit: 109-219}~source D3P9A0~	0	85	2.376e-15	0.508	3-hydroxyacyl-CoA dehydrogenase, NAD binding domain [PF02737.22]; Enoyl-CoA hydratase/isomerase [PF00378.24]; Enoyl-CoA hydratase/isomerase [PF16113.9]; 3-hydroxyacyl-CoA dehydrogenase, C-terminal domain [PF00725.26]	0	K01825	3-hydroxyacyl-CoA dehydrogenase / enoyl-CoA hydratase / 3-hydroxybutyryl-CoA epimerase / enoyl-CoA isomerase [EC:1.1.1.35 4.2.1.17 5.1.2.3 5.3.3.8]
w76_plasmid_AF889_k141_238966_6	w76_plasmid_AF889	k141_238966	C_plasmid_AF889	C	6	6604	7767	1	C								Thiolase, N-terminal domain [PF00108.27]; Thiolase, C-terminal domain [PF02803.22]	0	K00632	acetyl-CoA acyltransferase [EC:2.3.1.16]
w76_plasmid_AF889_k141_34011_1	w76_plasmid_AF889	k141_34011	C_plasmid_AF889	C	1	3	596	1	C									0	K05786	chloramphenicol-sensitive protein RarD
w76_plasmid_AF889_k141_34011_2	w76_plasmid_AF889	k141_34011	C_plasmid_AF889	C	2	743	1120	1	E									0
w76_plasmid_AF889_k141_34011_3	w76_plasmid_AF889	k141_34011	C_plasmid_AF889	C	3	1157	1549	1	D								Protein of unknown function (DUF2628) [PF10947.12]	0
w76_plasmid_AF889_k141_34011_4	w76_plasmid_AF889	k141_34011	C_plasmid_AF889	C	4	1590	2540	-1	C								CorA-like Mg2+ transporter protein [PF01544.22]	0	K03284	magnesium transporter
w76_plasmid_AF889_k141_34011_5	w76_plasmid_AF889	k141_34011	C_plasmid_AF889	C	5	2898	5060	-1	C								UvrD/REP helicase N-terminal domain [PF00580.25]; UvrD-like helicase C-terminal domain [PF13361.10]; PcrA/UvrD tudor domain [PF21196.1]; AAA domain [PF13245.10]; UvrD-like helicase C-terminal domain [PF13538.10]	0	K03657	ATP-dependent DNA helicase UvrD/PcrA [EC:5.6.2.4]
w76_plasmid_AF889_k141_34011_6	w76_plasmid_AF889	k141_34011	C_plasmid_AF889	C	6	5196	5912	-1	C								Haloacid dehalogenase-like hydrolase [PF13419.10]; haloacid dehalogenase-like hydrolase [PF00702.30]; HAD-hyrolase-like [PF13242.10]; Mitochondrial PGP phosphatase [PF09419.14]	0	K20862	FMN hydrolase / 5-amino-6-(5-phospho-D-ribitylamino)uracil phosphatase [EC:3.1.3.102 3.1.3.104]
w76_plasmid_AF889_k141_34011_7	w76_plasmid_AF889	k141_34011	C_plasmid_AF889	C	7	5912	6814	-1	C								Phage integrase family [PF00589.26]; Phage integrase, N-terminal SAM-like domain [PF02899.21]; Integrase [PF12835.11]; Phage integrase, N-terminal SAM-like domain [PF13495.10]	0	K03733	integrase/recombinase XerC
w76_plasmid_AF889_k141_34011_8	w76_plasmid_AF889	k141_34011	C_plasmid_AF889	C	8	6811	7518	-1	C								Protein of unknown function, DUF484 [PF04340.16]	0	K09921	uncharacterized protein
w76_plasmid_AF889_k141_34011_9	w76_plasmid_AF889	k141_34011	C_plasmid_AF889	C	9	7515	8339	-1	C								Diaminopimelate epimerase [PF01678.23]	0	K01778	diaminopimelate epimerase [EC:5.1.1.7]
w76_plasmid_AF889_k141_34011_10	w76_plasmid_AF889	k141_34011	C_plasmid_AF889	C	10	8376	8579	-1	D								Prokaryotic lipoprotein-attachment site [PF13627.10]	0
w76_plasmid_AF889_k141_34011_11	w76_plasmid_AF889	k141_34011	C_plasmid_AF889	C	11	8716	9036	1	C								Frataxin-like domain [PF01491.20]	0	K06202	iron-sulfur cluster assembly protein CyaY
w76_plasmid_AF889_k141_34011_12	w76_plasmid_AF889	k141_34011	C_plasmid_AF889	C	12	9068	9643	-1	D								Adenylate cyclase, class-I [PF01295.22]	0
w76_plasmid_AF889_k141_52446_1	w76_plasmid_AF889	k141_52446	C_plasmid_AF889	C	1	2	715	1	E									0
w76_plasmid_AF889_k141_52446_2	w76_plasmid_AF889	k141_52446	C_plasmid_AF889	C	2	817	1080	1	C								mttA/Hcf106 family [PF02416.20]	0	K03116	sec-independent protein translocase protein TatA
w76_plasmid_AF889_k141_52446_3	w76_plasmid_AF889	k141_52446	C_plasmid_AF889	C	3	1084	1608	1	C								mttA/Hcf106 family [PF02416.20]	0	K03117	sec-independent protein translocase protein TatB
w76_plasmid_AF889_k141_52446_4	w76_plasmid_AF889	k141_52446	C_plasmid_AF889	C	4	1611	2375	1	C								Sec-independent protein translocase protein (TatC) [PF00902.22]	0	K03118	sec-independent protein translocase protein TatC
w76_plasmid_AF889_k141_52446_5	w76_plasmid_AF889	k141_52446	C_plasmid_AF889	C	5	2418	3200	1	C								TatD related DNase [PF01026.25]; Amidohydrolase [PF04909.18]	0	K03424	TatD DNase family protein [EC:3.1.21.-]
w76_plasmid_AF889_k141_52446_6	w76_plasmid_AF889	k141_52446	C_plasmid_AF889	C	6	3205	3693	-1	C								Transcription termination factor nusG [PF02357.23]	0	K05785	transcriptional antiterminator RfaH
w76_plasmid_AF889_k141_52446_7	w76_plasmid_AF889	k141_52446	C_plasmid_AF889	C	7	3872	5350	1	C								3-octaprenyl-4-hydroxybenzoate carboxy-lyase Rift-related domain [PF01977.20]; 3-octaprenyl-4-hydroxybenzoate carboxy-lyase C-terminal domain [PF20696.1]; 3-octaprenyl-4-hydroxybenzoate carboxy-lyase N-terminal domain [PF20695.1]	0	K03182	4-hydroxy-3-polyprenylbenzoate decarboxylase [EC:4.1.1.98]
w76_plasmid_AF889_k141_52446_8	w76_plasmid_AF889	k141_52446	C_plasmid_AF889	C	8	5369	6070	1	C								Oxidoreductase NAD-binding domain [PF00175.25]; Oxidoreductase FAD-binding domain [PF00970.28]; FAD-binding domain [PF08022.16]	0	K05368	NAD(P)H-flavin reductase [EC:1.5.1.41]
w76_plasmid_AF889_k141_98964_1	w76_plasmid_AF889	k141_98964	C_plasmid_AF889	C	1	2	649	1	C								4-alpha-L-fucosyltransferase glycosyl transferase group 56 [PF07429.15]	0	K12582	dTDP-N-acetylfucosamine:lipid II N-acetylfucosaminyltransferase [EC:2.4.1.325]	GT56	GT56 TDP-Fuc4NAc: lipid II Fuc4NAc transferase (EC 2.4.1.-)	2.4.1.-	GT56.hmm
w76_plasmid_AF889_k141_98964_2	w76_plasmid_AF889	k141_98964	C_plasmid_AF889	C	2	646	1998	1	C								WzyE protein, O-antigen assembly polymerase [PF06899.15]	0	K02853	enterobacterial common antigen polymerase [EC:2.4.1.-]
w76_plasmid_AF889_k141_98964_3	w76_plasmid_AF889	k141_98964	C_plasmid_AF889	C	3	2010	2750	1	C								Glycosyl transferase WecG/TagA/CpsF family [PF03808.17]	0	K02852	UDP-N-acetyl-D-mannosaminouronate:lipid I N-acetyl-D-mannosaminouronosyltransferase [EC:2.4.1.180]	GT26	GT26 UDP-ManNAcA: beta-N-acetyl mannosaminuronyltransferase (EC 2.4.1.-); UDP-ManNAc: beta-N-acetyl-mannosaminyltransferase (EC 2.4.1.-); UDP-Glc: beta-1,4-glucosyltransferase (EC 2.4.1.-); UDP-Gal: beta-1,4-galactosyltransferase (EC 2.4.1.-)	2.4.1.-	GT26.hmm
w76_plasmid_AF889_k141_98964_4	w76_plasmid_AF889	k141_98964	C_plasmid_AF889	C	4	3007	4392	1	C								Amino acid permease [PF00324.25]; Amino acid permease [PF13520.10]	0	K03293	amino acid transporter, AAT family
w76_plasmid_AG273_k141_119761_1	w76_plasmid_AG273	k141_119761	C_plasmid_AG273	C	1	3	134	-1	E									0
w76_plasmid_AG273_k141_119761_2	w76_plasmid_AG273	k141_119761	C_plasmid_AG273	C	2	116	2563	-1	C								TraG P-loop domain [PF19044.4]; Family of unknown function (DUF5934) [PF19357.3]; TraC protein [PF11130.12]; AAA-like domain [PF12846.11]	0	K12063	conjugal transfer ATP-binding protein TraC
w76_plasmid_AG273_k141_244037_1	w76_plasmid_AG273	k141_244037	C_plasmid_AG273	C	1	3	119	1	D								ParB family [PF08775.14]	0
w76_plasmid_AG273_k141_244037_2	w76_plasmid_AG273	k141_244037	C_plasmid_AG273	C	2	1101	2372	-1	C								impB/mucB/samB family [PF00817.24]; Domain of unknown function (DUF4113) [PF13438.10]	0	K03502	DNA polymerase V
w76_plasmid_AG273_k141_244037_3	w76_plasmid_AG273	k141_244037	C_plasmid_AG273	C	3	2360	2803	-1	C	MER0511061	S24	MER0511061 - UmuD protein (Enterobacter sp. R4-368) [S24.003]#S24#{peptidase unit: 27-140}~source YP_008098227~	0	233	1.554e-69	0.962	Peptidase S24-like [PF00717.27]	0	K03503	DNA polymerase V [EC:3.4.21.-]
w76_plasmid_AG273_k141_244037_4	w76_plasmid_AG273	k141_244037	C_plasmid_AG273	C	4	3037	4008	1	C								Plasmid segregation protein ParM, N-terminal [PF06406.15]; Plasmid segregation protein ParM, C-terminal [PF21523.1]; Archaeal actin homologue MreB-like, C-terminal [PF21522.1]	0	K18640	plasmid segregation protein ParM
w76_plasmid_AG273_k141_244037_5	w76_plasmid_AG273	k141_244037	C_plasmid_AG273	C	5	4011	4685	1	D								Plasmid stability protein [PF10784.13]	0
w76_plasmid_AG273_k141_244037_6	w76_plasmid_AG273	k141_244037	C_plasmid_AG273	C	6	4698	4958	1	E									0
w76_plasmid_AG273_k141_292292_1	w76_plasmid_AG273	k141_292292	C_plasmid_AG273	C	1	3	236	1	E									0
w76_plasmid_AG273_k141_292292_2	w76_plasmid_AG273	k141_292292	C_plasmid_AG273	C	2	243	740	-1	E									0
w76_plasmid_AG273_k141_292292_3	w76_plasmid_AG273	k141_292292	C_plasmid_AG273	C	3	742	1359	-1	E									0
w76_plasmid_AG273_k141_292292_4	w76_plasmid_AG273	k141_292292	C_plasmid_AG273	C	4	1655	2167	-1	D								GrpB protein [PF04229.18]	0
w76_plasmid_AG273_k141_292292_5	w76_plasmid_AG273	k141_292292	C_plasmid_AG273	C	5	2226	2693	-1	D								Helix-turn-helix domain [PF12844.11]; Helix-turn-helix [PF01381.26]; Helix-turn-helix domain [PF13560.10]; 2TM domain [PF13239.10]	0
w76_plasmid_AG273_k141_295183_1	w76_plasmid_AG273	k141_295183	C_plasmid_AG273	C	1	1	258	1	D								TraA [PF05513.15]	0
w76_plasmid_AG273_k141_295183_2	w76_plasmid_AG273	k141_295183	C_plasmid_AG273	C	2	261	563	1	C								TraL protein [PF07178.15]	0	K12068	conjugal transfer pilus assembly protein TraL
w76_plasmid_AG273_k141_295183_3	w76_plasmid_AG273	k141_295183	C_plasmid_AG273	C	3	568	1146	1	C								TraE protein [PF05309.15]	0	K12067	conjugal transfer pilus assembly protein TraE
w76_plasmid_AG273_k141_295183_4	w76_plasmid_AG273	k141_295183	C_plasmid_AG273	C	4	1160	1900	1	C								TraK protein [PF06586.15]	0	K12066	conjugal transfer pilus assembly protein TraK
w76_plasmid_AG273_k141_295183_5	w76_plasmid_AG273	k141_295183	C_plasmid_AG273	C	5	1897	3315	1	C								Bacterial conjugation TrbI-like protein [PF03743.18]	0	K12065	conjugal transfer pilus assembly protein TraB
w76_plasmid_AG273_k141_295183_6	w76_plasmid_AG273	k141_295183	C_plasmid_AG273	C	6	3326	3766	1	E									0
w76_plasmid_AG273_k141_29723_1	w76_plasmid_AG273	k141_29723	C_plasmid_AG273	C	1	19	372	-1	D								TraA [PF05513.15]	0
w76_plasmid_AG273_k141_29723_2	w76_plasmid_AG273	k141_29723	C_plasmid_AG273	C	2	564	1205	1	E									0
w76_plasmid_AG273_k141_29723_3	w76_plasmid_AG273	k141_29723	C_plasmid_AG273	C	3	1245	1637	-1	D								TraM protein, DNA-binding [PF05261.15]	0
w76_plasmid_AG273_k141_29723_4	w76_plasmid_AG273	k141_29723	C_plasmid_AG273	C	4	2263	2787	1	D								Transglycosylase SLT domain [PF01464.24]	0
w76_plasmid_AG273_k141_29723_5	w76_plasmid_AG273	k141_29723	C_plasmid_AG273	C	5	2821	3642	-1	D								Domain of unknown function (DUF932) [PF06067.15]	0
w76_plasmid_AG273_k141_29723_6	w76_plasmid_AG273	k141_29723	C_plasmid_AG273	C	6	3664	3960	-1	E									0
w76_plasmid_AG273_k141_29723_7	w76_plasmid_AG273	k141_29723	C_plasmid_AG273	C	7	4685	5035	-1	E									0
w76_plasmid_AG273_k141_29723_8	w76_plasmid_AG273	k141_29723	C_plasmid_AG273	C	8	5088	5282	-1	E									0
w76_plasmid_AG273_k141_29723_9	w76_plasmid_AG273	k141_29723	C_plasmid_AG273	C	9	5364	5831	-1	D								Protein of unknown function (DUF1419) [PF07215.15]	0
w76_plasmid_AG273_k141_29723_10	w76_plasmid_AG273	k141_29723	C_plasmid_AG273	C	10	5901	6053	-1	E									0
w76_plasmid_AG273_k141_29723_11	w76_plasmid_AG273	k141_29723	C_plasmid_AG273	C	11	6250	6951	-1	E									0
w76_plasmid_AG273_k141_29723_12	w76_plasmid_AG273	k141_29723	C_plasmid_AG273	C	12	6963	7199	-1	E									0
w76_plasmid_AG273_k141_29723_13	w76_plasmid_AG273	k141_29723	C_plasmid_AG273	C	13	7298	7711	-1	E									0
w76_plasmid_AG273_k141_29723_14	w76_plasmid_AG273	k141_29723	C_plasmid_AG273	C	14	8790	8948	-1	C								Hok/gef family [PF01848.20]	0	K18921	protein HokB
w76_plasmid_AG273_k141_29723_15	w76_plasmid_AG273	k141_29723	C_plasmid_AG273	C	15	9199	9921	-1	D								PsiA protein [PF06952.15]	0
w76_plasmid_AG273_k141_29723_16	w76_plasmid_AG273	k141_29723	C_plasmid_AG273	C	16	9918	10352	-1	D								Plasmid SOS inhibition protein (PsiB) [PF06290.15]	0
w76_plasmid_AG273_k141_29723_17	w76_plasmid_AG273	k141_29723	C_plasmid_AG273	C	17	10395	10784	-1	E									0
w76_plasmid_AG273_k141_29723_18	w76_plasmid_AG273	k141_29723	C_plasmid_AG273	C	18	10820	11464	-1	E									0
w76_plasmid_AG273_k141_29723_19	w76_plasmid_AG273	k141_29723	C_plasmid_AG273	C	19	11598	12389	-1	C									0	K03497	ParB family transcriptional regulator, chromosome partitioning protein
w76_plasmid_AG273_k141_29723_20	w76_plasmid_AG273	k141_29723	C_plasmid_AG273	C	20	12459	12746	-1	D								Bacterial protein of unknown function (DUF905) [PF06006.16]	0
w76_plasmid_AG273_k141_45703_1	w76_plasmid_AG273	k141_45703	C_plasmid_AG273	C	1	1	108	1	E									0
w76_plasmid_AG273_k141_45703_2	w76_plasmid_AG273	k141_45703	C_plasmid_AG273	C	2	105	245	1	E									0
w76_plasmid_AG273_k141_45703_3	w76_plasmid_AG273	k141_45703	C_plasmid_AG273	C	3	242	760	1	E									0
w76_plasmid_AG273_k141_45703_4	w76_plasmid_AG273	k141_45703	C_plasmid_AG273	C	4	793	1185	1	E									0
w76_plasmid_AG273_k141_45703_5	w76_plasmid_AG273	k141_45703	C_plasmid_AG273	C	5	1217	1762	1	C								Type IV conjugative transfer system lipoprotein (TraV) [PF09676.14]	0	K12064	conjugal transfer pilus assembly protein TraV
w76_plasmid_AG273_k141_45703_6	w76_plasmid_AG273	k141_45703	C_plasmid_AG273	C	6	1759	1980	1	E									0
w76_plasmid_AG273_k141_45703_7	w76_plasmid_AG273	k141_45703	C_plasmid_AG273	C	7	1983	4625	1	C								TraG P-loop domain [PF19044.4]; Family of unknown function (DUF5934) [PF19357.3]; TraC protein [PF11130.12]; AAA-like domain [PF12846.11]	0	K12063	conjugal transfer ATP-binding protein TraC
w76_plasmid_AG273_k141_45703_8	w76_plasmid_AG273	k141_45703	C_plasmid_AG273	C	8	4607	5044	1	D								Type-F conjugative transfer system protein (TrbI_Ftype) [PF09677.14]	0
w76_plasmid_AG273_k141_45703_9	w76_plasmid_AG273	k141_45703	C_plasmid_AG273	C	9	5041	5676	1	C									0	K12061	conjugal transfer pilus assembly protein TraW
w76_plasmid_AG273_k141_45703_10	w76_plasmid_AG273	k141_45703	C_plasmid_AG273	C	10	5673	6047	1	E									0
w76_plasmid_AG273_k141_45703_11	w76_plasmid_AG273	k141_45703	C_plasmid_AG273	C	11	6102	6350	1	E									0
w76_plasmid_AG273_k141_45703_12	w76_plasmid_AG273	k141_45703	C_plasmid_AG273	C	12	6347	7420	1	E									0
w76_plasmid_AG273_k141_45703_13	w76_plasmid_AG273	k141_45703	C_plasmid_AG273	C	13	7433	7645	1	E									0
w76_plasmid_AG273_k141_45703_14	w76_plasmid_AG273	k141_45703	C_plasmid_AG273	C	14	7708	8055	1	E									0
w76_plasmid_AG273_k141_45703_15	w76_plasmid_AG273	k141_45703	C_plasmid_AG273	C	15	8040	9038	1	C								TraU protein [PF06834.15]	0	K12060	conjugal transfer pilus assembly protein TraU
w76_plasmid_AG273_k141_45703_16	w76_plasmid_AG273	k141_45703	C_plasmid_AG273	C	16	9047	9655	1	C								Type-F conjugative transfer system pilin assembly protein [PF09673.14]	0	K12059	conjugal transfer pilus assembly protein TrbC
w76_plasmid_AG273_k141_45703_17	w76_plasmid_AG273	k141_45703	C_plasmid_AG273	C	17	9652	11493	1	C								F-type Type IV secretion system, TraN [PF06986.15]	0	K12058	conjugal transfer mating pair stabilization protein TraN
w76_plasmid_AG273_k141_45703_18	w76_plasmid_AG273	k141_45703	C_plasmid_AG273	C	18	11490	12272	1	C								F plasmid transfer operon protein [PF13728.10]	0	K12057	conjugal transfer pilus assembly protein TraF
w76_plasmid_AG273_k141_45703_19	w76_plasmid_AG273	k141_45703	C_plasmid_AG273	C	19	12283	12666	1	E									0
w76_plasmid_AG273_k141_45703_20	w76_plasmid_AG273	k141_45703	C_plasmid_AG273	C	20	12689	13159	1	E									0
w76_plasmid_AG273_k141_45703_21	w76_plasmid_AG273	k141_45703	C_plasmid_AG273	C	21	13164	13388	1	E									0
w76_plasmid_AG273_k141_45703_22	w76_plasmid_AG273	k141_45703	C_plasmid_AG273	C	22	13378	13977	1	D								F plasmid transfer operon protein [PF13728.10]	0
w76_plasmid_AG273_k141_45703_23	w76_plasmid_AG273	k141_45703	C_plasmid_AG273	C	23	14123	14503	1	E									0
w76_plasmid_AG273_k141_45703_24	w76_plasmid_AG273	k141_45703	C_plasmid_AG273	C	24	14496	15860	1	C								Conjugative relaxosome accessory transposon protein [PF06122.15]	0	K12072	conjugative transfer pilus assembly protein TraH
w76_plasmid_AG273_k141_45703_25	w76_plasmid_AG273	k141_45703	C_plasmid_AG273	C	25	15860	19231	1	C								TraG-like protein, N-terminal region [PF07916.15]	0	K12056	conjugal transfer mating pair stabilization protein TraG
w76_plasmid_AG273_k141_45703_26	w76_plasmid_AG273	k141_45703	C_plasmid_AG273	C	26	19236	19922	1	D								Plasmid conjugative transfer entry exclusion protein TraS [PF10624.13]	0
w76_plasmid_AG273_k141_45703_27	w76_plasmid_AG273	k141_45703	C_plasmid_AG273	C	27	20045	20776	1	D								Enterobacterial TraT complement resistance protein [PF05818.16]	0
w76_plasmid_AG273_k141_45703_28	w76_plasmid_AG273	k141_45703	C_plasmid_AG273	C	28	20911	21228	1	E									0
w76_plasmid_AG273_k141_45703_29	w76_plasmid_AG273	k141_45703	C_plasmid_AG273	C	29	21405	21716	1	E									0
w76_plasmid_AG273_k141_45703_30	w76_plasmid_AG273	k141_45703	C_plasmid_AG273	C	30	21822	24308	1	D								Type IV secretion-system coupling protein DNA-binding domain [PF10412.13]; Type IV secretory system Conjugative DNA transfer [PF02534.18]; F sex factor protein N terminal [PF12615.12]; TraM recognition site of TraD and TraG [PF12696.11]; TraG P-loop domain [PF19044.4]	0
w76_plasmid_AG273_k141_45703_31	w76_plasmid_AG273	k141_45703	C_plasmid_AG273	C	31	24305	29833	1	D								TrwC relaxase [PF08751.15]; DNA helicase TraI, C-terminal [PF07057.15]; AAA domain [PF13604.10]; DNA relaxase TraI 2B/2B-like domain [PF18340.5]; single-stranded DNA binding TraI N-terminal subdomain [PF18272.5]	0
w76_plasmid_AG273_k141_45703_32	w76_plasmid_AG273	k141_45703	C_plasmid_AG273	C	32	29848	30630	1	D								Thioredoxin [PF13462.10]; Copper resistance protein ScsC N-terminal domain [PF18312.5]; DSBA-like thioredoxin domain [PF01323.24]	0
w76_plasmid_AG273_k141_45703_33	w76_plasmid_AG273	k141_45703	C_plasmid_AG273	C	33	30757	31413	1	D								Family of unknown function (DUF6710) [PF20457.2]	0
w76_plasmid_AG273_k141_45703_34	w76_plasmid_AG273	k141_45703	C_plasmid_AG273	C	34	32651	33787	-1	D								Putative phage abortive infection protein [PF16872.9]	0
w76_plasmid_AG273_k141_45703_35	w76_plasmid_AG273	k141_45703	C_plasmid_AG273	C	35	34008	34337	-1	C								Haemolysin expression modulating protein [PF05321.15]	0	K05839	haemolysin expression modulating protein
w76_plasmid_AG273_k141_45703_36	w76_plasmid_AG273	k141_45703	C_plasmid_AG273	C	36	34404	34847	1	D								Antitoxin Xre/MbcA/ParS C-terminal toxin-binding domain [PF09722.14]; Antitoxin Xre-like helix-turn-helix domain [PF20432.2]	0
w76_plasmid_AG273_k141_45703_37	w76_plasmid_AG273	k141_45703	C_plasmid_AG273	C	37	34844	35314	1	D								RES domain [PF08808.15]	0
w76_plasmid_AG273_k141_45703_38	w76_plasmid_AG273	k141_45703	C_plasmid_AG273	C	38	35639	35917	-1	E									0
w76_plasmid_AG273_k141_45703_39	w76_plasmid_AG273	k141_45703	C_plasmid_AG273	C	39	35970	36149	-1	D								Protein of unknown function (DUF3606) [PF12244.12]	0
w76_plasmid_AG273_k141_45703_40	w76_plasmid_AG273	k141_45703	C_plasmid_AG273	C	40	36955	37653	1	E									0
w76_plasmid_AG273_k141_45703_41	w76_plasmid_AG273	k141_45703	C_plasmid_AG273	C	41	37888	38169	-1	C									0	K11811	arsenical resistance protein ArsH
w76_plasmid_AG273_k141_45703_42	w76_plasmid_AG273	k141_45703	C_plasmid_AG273	C	42	38561	38881	1	C								Bacterial regulatory protein, arsR family [PF01022.24]; Helix-turn-helix domain [PF12840.11]	0	K03892	ArsR family transcriptional regulator, arsenate/arsenite/antimonite-responsive transcriptional repressor
w76_plasmid_AG273_k141_45703_43	w76_plasmid_AG273	k141_45703	C_plasmid_AG273	C	43	38926	39636	1	C								Arsenical pump membrane protein [PF02040.19]; Citrate transporter [PF03600.20]	0	K03893	arsenical pump membrane protein
w76_plasmid_AG273_k141_70402_1	w76_plasmid_AG273	k141_70402	C_plasmid_AG273	C	1	23	1000	-1	D								ParB family [PF08775.14]	0
w76_plasmid_AG273_k141_70402_2	w76_plasmid_AG273	k141_70402	C_plasmid_AG273	C	2	1008	2204	-1	D								ParA helix turn helix domain [PF18607.5]; AAA domain [PF13614.10]; Cellulose biosynthesis protein BcsQ [PF06564.16]; ATPase MipZ [PF09140.15]	0
w76_plasmid_AG273_k141_70402_3	w76_plasmid_AG273	k141_70402	C_plasmid_AG273	C	3	2952	3974	1	D								TrfA protein [PF07042.15]	0
w76_plasmid_AG959_k141_115931_1	w76_plasmid_AG959	k141_115931	C_plasmid_AG959	C	1	2	2677	-1	D	MER0287040	U69	MER0287040 - family U69 unassigned peptidases (Acetobacter pasteurianus) [U69.UPW]#U69#{peptidase unit: 39-323}~source YP_005489883~	0	63	2.25e-08	0.197	Adhesin of bacterial autotransporter system, probable stalk [PF16168.9]	0
w76_plasmid_AG959_k141_115931_2	w76_plasmid_AG959	k141_115931	C_plasmid_AG959	C	2	3315	3626	-1	E									0
w76_plasmid_AG959_k141_115931_3	w76_plasmid_AG959	k141_115931	C_plasmid_AG959	C	3	4481	4945	1	D								Type IV secretory system Conjugative DNA transfer [PF02534.18]	0
w76_plasmid_AH050_k141_209447_1	w76_plasmid_AH050	k141_209447	C_plasmid_AH050	C	1	1500	2108	1	E									0
w76_plasmid_AH050_k141_209447_2	w76_plasmid_AH050	k141_209447	C_plasmid_AH050	C	2	2130	2771	1	E									0
w76_plasmid_AH050_k141_209447_3	w76_plasmid_AH050	k141_209447	C_plasmid_AH050	C	3	3096	4355	-1	D								Transmembrane secretion effector [PF05977.17]	0
w76_plasmid_AH050_k141_209447_4	w76_plasmid_AH050	k141_209447	C_plasmid_AH050	C	4	4456	5304	1	D								HTH-type transcriptional regulator Rgg, C-terminal domain [PF21259.1]	0
w76_plasmid_AH050_k141_209447_5	w76_plasmid_AH050	k141_209447	C_plasmid_AH050	C	5	5733	5843	1	E									0
w76_plasmid_AH050_k141_209447_6	w76_plasmid_AH050	k141_209447	C_plasmid_AH050	C	6	5918	8509	1	D								Lanthionine synthetase C-like protein [PF05147.17]; Protein kinase domain [PF00069.29]; Protein tyrosine and serine/threonine kinase [PF07714.21]	0
w76_plasmid_AH050_k141_209447_7	w76_plasmid_AH050	k141_209447	C_plasmid_AH050	C	7	8513	10141	1	D								ABC transporter [PF00005.31]; ABC transporter transmembrane region [PF00664.27]	0
w76_plasmid_AH050_k141_209447_8	w76_plasmid_AH050	k141_209447	C_plasmid_AH050	C	8	10158	10646	-1	E									0
w76_plasmid_novel_0606c0a7c694acbe299eb1a58fc53840_k141_300053_1	w76_plasmid_novel_0606c0a7c694acbe299eb1a58fc53840	k141_300053	C_plasmid_N3	C	1	1	207	1	E									0
w76_plasmid_novel_0606c0a7c694acbe299eb1a58fc53840_k141_300053_2	w76_plasmid_novel_0606c0a7c694acbe299eb1a58fc53840	k141_300053	C_plasmid_N3	C	2	440	796	1	E									0
w76_plasmid_novel_0606c0a7c694acbe299eb1a58fc53840_k141_300053_3	w76_plasmid_novel_0606c0a7c694acbe299eb1a58fc53840	k141_300053	C_plasmid_N3	C	3	1573	2028	-1	E									0
w76_plasmid_novel_0606c0a7c694acbe299eb1a58fc53840_k141_300053_4	w76_plasmid_novel_0606c0a7c694acbe299eb1a58fc53840	k141_300053	C_plasmid_N3	C	4	2635	2784	1	E									0
w76_plasmid_novel_5875ea85cd3022dd26518606dfa4593d_k141_300037_1	w76_plasmid_novel_5875ea85cd3022dd26518606dfa4593d	k141_300037	C_plasmid_N4	C	1	1	219	-1	E									0
w76_plasmid_novel_5875ea85cd3022dd26518606dfa4593d_k141_300037_2	w76_plasmid_novel_5875ea85cd3022dd26518606dfa4593d	k141_300037	C_plasmid_N4	C	2	209	532	-1	D								Bacterial mobilisation protein (MobC) [PF05713.15]	0
w76_plasmid_novel_5875ea85cd3022dd26518606dfa4593d_k141_300037_3	w76_plasmid_novel_5875ea85cd3022dd26518606dfa4593d	k141_300037	C_plasmid_N4	C	3	729	971	-1	E									0
w76_plasmid_novel_5875ea85cd3022dd26518606dfa4593d_k141_300037_4	w76_plasmid_novel_5875ea85cd3022dd26518606dfa4593d	k141_300037	C_plasmid_N4	C	4	1525	2334	-1	E									0
w76_plasmid_novel_5875ea85cd3022dd26518606dfa4593d_k141_300037_5	w76_plasmid_novel_5875ea85cd3022dd26518606dfa4593d	k141_300037	C_plasmid_N4	C	5	2327	3577	-1	C								C-5 cytosine-specific DNA methylase [PF00145.21]	0	K00558	DNA (cytosine-5)-methyltransferase 1 [EC:2.1.1.37]
w76_plasmid_novel_5875ea85cd3022dd26518606dfa4593d_k141_300037_6	w76_plasmid_novel_5875ea85cd3022dd26518606dfa4593d	k141_300037	C_plasmid_N4	C	6	4356	5771	-1	D								Relaxase/Mobilisation nuclease domain [PF03432.18]	0
w76_plasmid_novel_5875ea85cd3022dd26518606dfa4593d_k141_36176_1	w76_plasmid_novel_5875ea85cd3022dd26518606dfa4593d	k141_36176	C_plasmid_N4	C	1	3	728	-1	D								Relaxase/Mobilisation nuclease domain [PF03432.18]	0
w76_plasmid_novel_5875ea85cd3022dd26518606dfa4593d_k141_36176_2	w76_plasmid_novel_5875ea85cd3022dd26518606dfa4593d	k141_36176	C_plasmid_N4	C	2	718	1062	-1	E									0
w76_plasmid_novel_5875ea85cd3022dd26518606dfa4593d_k141_36176_3	w76_plasmid_novel_5875ea85cd3022dd26518606dfa4593d	k141_36176	C_plasmid_N4	C	3	2046	2819	-1	E									0
w76_plasmid_novel_5875ea85cd3022dd26518606dfa4593d_k141_36176_4	w76_plasmid_novel_5875ea85cd3022dd26518606dfa4593d	k141_36176	C_plasmid_N4	C	4	2803	2925	-1	E									0
w76_plasmid_novel_5875ea85cd3022dd26518606dfa4593d_k141_36206_1	w76_plasmid_novel_5875ea85cd3022dd26518606dfa4593d	k141_36206	C_plasmid_N4	C	1	3	728	-1	E									0
w76_plasmid_novel_5875ea85cd3022dd26518606dfa4593d_k141_36206_2	w76_plasmid_novel_5875ea85cd3022dd26518606dfa4593d	k141_36206	C_plasmid_N4	C	2	718	1062	-1	E									0
w76_plasmid_novel_5875ea85cd3022dd26518606dfa4593d_k141_36206_3	w76_plasmid_novel_5875ea85cd3022dd26518606dfa4593d	k141_36206	C_plasmid_N4	C	3	1249	1452	-1	E									0
w76_plasmid_novel_5875ea85cd3022dd26518606dfa4593d_k141_36206_4	w76_plasmid_novel_5875ea85cd3022dd26518606dfa4593d	k141_36206	C_plasmid_N4	C	4	2043	2807	-1	E									0
w76_plasmid_novel_5875ea85cd3022dd26518606dfa4593d_k141_36206_5	w76_plasmid_novel_5875ea85cd3022dd26518606dfa4593d	k141_36206	C_plasmid_N4	C	5	2791	2913	-1	E									0
w76_plasmid_novel_d08a42e2a5ce0b9579c80ff8e91a3ebf_k141_300100_1	w76_plasmid_novel_d08a42e2a5ce0b9579c80ff8e91a3ebf	k141_300100	C_plasmid_N5	C	1	150	1070	1	D								Replicase family [PF03090.21]; Primase C terminal 1 (PriCT-1) [PF08708.15]	0
w76_plasmid_novel_d08a42e2a5ce0b9579c80ff8e91a3ebf_k141_300100_2	w76_plasmid_novel_d08a42e2a5ce0b9579c80ff8e91a3ebf	k141_300100	C_plasmid_N5	C	2	1083	1832	-1	D								Domain of unknown function (DUF3944) [PF13099.10]	0
w76_plasmid_novel_d08a42e2a5ce0b9579c80ff8e91a3ebf_k141_300100_3	w76_plasmid_novel_d08a42e2a5ce0b9579c80ff8e91a3ebf	k141_300100	C_plasmid_N5	C	3	2053	2463	1	D								MobC-like protein [PF19514.3]	0
w76_plasmid_novel_d08a42e2a5ce0b9579c80ff8e91a3ebf_k141_300100_4	w76_plasmid_novel_d08a42e2a5ce0b9579c80ff8e91a3ebf	k141_300100	C_plasmid_N5	C	4	2453	3982	1	D								Relaxase/Mobilisation nuclease domain [PF03432.18]	0
w76_plasmid_novel_d08a42e2a5ce0b9579c80ff8e91a3ebf_k141_300100_5	w76_plasmid_novel_d08a42e2a5ce0b9579c80ff8e91a3ebf	k141_300100	C_plasmid_N5	C	5	3979	4287	-1	C								CcdB protein [PF01845.21]	0	K19163	toxin CcdB
w76_plasmid_novel_d08a42e2a5ce0b9579c80ff8e91a3ebf_k141_300100_6	w76_plasmid_novel_d08a42e2a5ce0b9579c80ff8e91a3ebf	k141_300100	C_plasmid_N5	C	6	4290	4565	-1	C								Post-segregation antitoxin CcdA [PF07362.16]	0	K19164	antitoxin CcdA

## Sheet: AMG_cov_counts
metagenome_id	mge_id	kegg_brite_category	kegg_family	kegg_birte_mean_coverage	kegg_brite_count
A	plasmid	Antimicrobial resistance	Signaling and cellular processes	107.95	4
A	plasmid	Chromosome and associated proteins	Genetic information processing	155.841	3
A	virus	Chromosome and associated proteins	Genetic information processing	43.8367	1
A	virus	DNA repair and recombination proteins	Genetic information processing	74.2176	13
A	plasmid	Enzymes	Metabolism	56.5628	10
A	virus	Enzymes	Metabolism	92.5103	69
A	virus	Lipopolysaccharide biosynthesis proteins	Metabolism	0.76165	1
A	virus	Chromosome and associated proteins	Genetic information processing	142.973	2
A	plasmid	Peptidases and inhibitors	Metabolism	194.056	1
A	virus	Peptidases and inhibitors	Metabolism	25.2499	6
A	plasmid	Prokaryotic defense system	Signaling and cellular processes	20.5811	2
A	virus	Prokaryotic defense system	Signaling and cellular processes	122.984	6
A	plasmid	Secretion system	Signaling and cellular processes	27.3195	16
A	virus	Secretion system	Signaling and cellular processes	21.8225	2
A	plasmid	Transcription factors	Genetic information processing	77.4689	9
A	virus	Transcription factors	Genetic information processing	49.5777	15
A	plasmid	Transporters	Signaling and cellular processes	148.344	2
A	virus	Transporters	Signaling and cellular processes	18.2892	3
A	plasmid	Unclassified; genetic information processing	Genetic information processing	257.42	1
A	plasmid	Unclassified; genetic information processing	Genetic information processing	47.4667	9
A	plasmid	Unclassified; signaling and cellular processes	Signaling and cellular processes	30.4225	1
B	plasmid	Antimicrobial resistance	Signaling and cellular processes	92.2694	4
B	plasmid	Chromosome and associated proteins	Genetic information processing	43.1044	1
B	virus	Chromosome and associated proteins	Genetic information processing	0.81648	1
B	plasmid	DNA repair and recombination proteins	Genetic information processing	15.9847	4
B	virus	DNA repair and recombination proteins	Genetic information processing	11.5664	13
B	plasmid	DNA replication proteins	Genetic information processing	44.1517	1
B	plasmid	Enzymes	Metabolism	21.9418	15
B	virus	Enzymes	Metabolism	43.953	69
B	plasmid	Exosome	Signaling and cellular processes	22.2108	1
B	virus	Lipopolysaccharide biosynthesis proteins	Metabolism	15.4767	1
B	virus	Chromosome and associated proteins	Genetic information processing	6.03228	2
B	virus	Peptidases and inhibitors	Metabolism	4.35522	6
B	virus	Prokaryotic defense system	Signaling and cellular processes	29.0088	6
B	virus	Secretion system	Signaling and cellular processes	6.5779	2
B	plasmid	Transcription factors	Genetic information processing	142.253	5
B	virus	Transcription factors	Genetic information processing	63.6925	15
B	plasmid	Transporters	Signaling and cellular processes	134.226	3
B	virus	Transporters	Signaling and cellular processes	10.9119	3
B	plasmid	Unclassified; biosynthesis of secondary metabolites	Metabolism	13.6076	1
B	plasmid	Unclassified; genetic information processing	Genetic information processing	60.199	4
B	plasmid	Unclassified; metabolism	Metabolism	22.6586	1
B	plasmid	Unclassified; signaling and cellular processes	Signaling and cellular processes	19.6043	2
C	plasmid	Antimicrobial resistance	Signaling and cellular processes	76.6367	5
C	plasmid	Bacterial motility proteins	Signaling and cellular processes	12.6557	3
C	plasmid	Chromosome and associated proteins	Genetic information processing	157.808	3
C	virus	Chromosome and associated proteins	Genetic information processing	3.06891	1
C	plasmid	Cytoskeleton proteins	Signaling and cellular processes	31.4505	1
C	plasmid	DNA repair and recombination proteins	Genetic information processing	15.3222	6
C	virus	DNA repair and recombination proteins	Genetic information processing	27.6043	13
C	plasmid	Enzymes	Metabolism	52.2277	47
C	virus	Enzymes	Metabolism	63.3203	69
C	virus	Lipopolysaccharide biosynthesis proteins	Metabolism	21.4391	1
C	virus	Chromosome and associated proteins	Genetic information processing	0	2
C	virus	Peptidases and inhibitors	Metabolism	143.548	6
C	plasmid	Prokaryotic defense system	Signaling and cellular processes	322.466	6
C	virus	Prokaryotic defense system	Signaling and cellular processes	73.8479	6
C	plasmid	Secretion system	Signaling and cellular processes	25.8376	18
C	virus	Secretion system	Signaling and cellular processes	17.6628	2
C	plasmid	Transcription factors	Genetic information processing	52.9304	13
C	virus	Transcription factors	Genetic information processing	42.5313	15
C	plasmid	Transporters	Signaling and cellular processes	21.0374	19
C	virus	Transporters	Signaling and cellular processes	47.4294	3
C	plasmid	Unclassified; genetic information processing	Genetic information processing	140.392	1
C	plasmid	Unclassified; genetic information processing	Genetic information processing	29.4513	1
C	plasmid	Unclassified; genetic information processing	Genetic information processing	160.595	5
C	plasmid	Unclassified; metabolism	Metabolism	32.7699	4
C	plasmid	Unclassified; signaling and cellular processes	Signaling and cellular processes	19.5476	5
