# Supplementary material for: Hi-C-resolved metagenomics reveals host range variation among mobile genetic elements within the European honey bee
Source: mBio. 2025 Sep 22;16(11):e02243-25. doi: 10.1128/mbio.02243-25 (PMC12607879; doi:10.1128/mbio.02243-25)
Supplement: Table S3 — All putatively mobile genes that were recovered from this study. [file mbio.02243-25-s0004.csv]

source	target	length	qlen	slen	qend	qend.1	sstart	send	evalue	source_type	target_type	source_taxa	target_taxa	annotation
k141_100890	k141_39045	2535	2536	8442	2	2536	170	2704	0	pMAG	pMAG	AH050_o91	AH050_g86	ABC transporter [PF00005.31]; ABC transporter transmembrane region [PF00664.27]
k141_100890	k141_209447	2370	2536	10986	167	2536	10986	8617	0	pMAG	pMAG	AH050_o91	AH050_w76	ABC transporter [PF00005.31]; ABC transporter transmembrane region [PF00664.27]
k141_101212	k141_276003	1235	1236	13045	1	1235	12293	11059	0	mMAG	mMAG	Gilliamella_apicola	Apilactobacillus_kunkeei	fumarate hydratase, class II [EC:4.2.1.2]
k141_101697	k141_209447	1894	1894	10986	1	1894	5551	7444	0	pMAG	pMAG	AH050_o91	AH050_w76	Lanthionine synthetase C-like protein [PF05147.17]; Protein kinase domain [PF00069.29]; Protein tyrosine and serine/threonine kinase [PF07714.21]
k141_101697	k141_39045	1894	1894	8442	1	1894	5770	3877	0	pMAG	pMAG	AH050_o91	AH050_g86	Lanthionine synthetase C-like protein [PF05147.17]; Protein kinase domain [PF00069.29]; Protein tyrosine and serine/threonine kinase [PF07714.21]
k141_103460	k141_135944	2563	9584	2563	4511	7073	2563	1	0	pMAG	pMAG	AD311_g86	AD311_w76	MobA/MobL family [PF03389.19]; AAA domain [PF13604.10]; AAA domain [PF13245.10]; PIF1-like helicase [PF05970.18]	RepB DNA-primase from phage plasmid [PF16793.9]	ParG [PF09274.14]	VirC1 protein [PF07015.15]; AAA domain [PF13614.10]; ATPase MipZ [PF09140.15]; CobQ/CobB/MinD/ParA nucleotide binding domain [PF01656.27]; Cellulose biosynthesis protein BcsQ [PF06564.16]; NUBPL iron-transfer P-loop NTPase [PF10609.13]; 4Fe-4S iron sulfur cluster binding proteins, NifH/frxC family [PF00142.22]; Anion-transporting ATPase [PF02374.19]
k141_103460	k141_112996	1154	9584	1155	8291	9444	1155	2	0	pMAG	pMAG	AD311_g86	AD311_w76	MobA/MobL family [PF03389.19]; AAA domain [PF13604.10]; AAA domain [PF13245.10]; PIF1-like helicase [PF05970.18]	RepB DNA-primase from phage plasmid [PF16793.9]	ParG [PF09274.14]	VirC1 protein [PF07015.15]; AAA domain [PF13614.10]; ATPase MipZ [PF09140.15]; CobQ/CobB/MinD/ParA nucleotide binding domain [PF01656.27]; Cellulose biosynthesis protein BcsQ [PF06564.16]; NUBPL iron-transfer P-loop NTPase [PF10609.13]; 4Fe-4S iron sulfur cluster binding proteins, NifH/frxC family [PF00142.22]; Anion-transporting ATPase [PF02374.19]	Resolvase, N terminal domain [PF00239.25]; Helix-turn-helix domain of resolvase [PF02796.19]	Trypsin-like peptidase domain [PF13365.10]
k141_103460	k141_93898	141	9584	2743	9444	9584	2670	2530	3.72E-68	pMAG	pMAG	AD311_g86	AB190_w76	MobA/MobL family [PF03389.19]; AAA domain [PF13604.10]; AAA domain [PF13245.10]; PIF1-like helicase [PF05970.18]	RepB DNA-primase from phage plasmid [PF16793.9]	ParG [PF09274.14]	VirC1 protein [PF07015.15]; AAA domain [PF13614.10]; ATPase MipZ [PF09140.15]; CobQ/CobB/MinD/ParA nucleotide binding domain [PF01656.27]; Cellulose biosynthesis protein BcsQ [PF06564.16]; NUBPL iron-transfer P-loop NTPase [PF10609.13]; 4Fe-4S iron sulfur cluster binding proteins, NifH/frxC family [PF00142.22]; Anion-transporting ATPase [PF02374.19]	Resolvase, N terminal domain [PF00239.25]; Helix-turn-helix domain of resolvase [PF02796.19]	Trypsin-like peptidase domain [PF13365.10]
k141_103460	k141_131115	141	9584	5267	9444	9584	1	141	3.72E-68	pMAG	pMAG	AD311_g86	AB595_g86	MobA/MobL family [PF03389.19]; AAA domain [PF13604.10]; AAA domain [PF13245.10]; PIF1-like helicase [PF05970.18]
k141_103460	k141_103546	141	9584	12441	9444	9584	141	1	3.72E-68	pMAG	pMAG	AD311_g86	AB229_g86	MobA/MobL family [PF03389.19]; AAA domain [PF13604.10]; AAA domain [PF13245.10]; PIF1-like helicase [PF05970.18]
k141_103546	k141_93898	213	12441	2743	1	213	2530	2742	4.56E-108	pMAG	pMAG	AB229_g86	AB190_w76
k141_103546	k141_131115	141	12441	5267	1	141	141	1	4.83E-68	pMAG	pMAG	AB229_g86	AB595_g86
k141_105445	k141_98406	79	75799	23593	31279	31357	8046	7968	8.61E-33	mMAG	mMAG	Enterobacter	Frischella_perrara
k141_105497	k141_66481	85	6117	22097	6033	6117	16355	16439	1.49E-35	mMAG	mMAG	Bombilactobacillus_mellis	Commensalibacter_sp00302795
k141_108052	k141_182546	83	8512	7464	4357	4439	281	199	5.76E-36	mMAG	pMAG	Gilliamella_apicola	AF889_w76	partial HemY protein N-terminus [PF07219.17]
k141_108052	k141_156594	77	8512	83132	4361	4437	53064	53140	5.8E-31	mMAG	mMAG	Gilliamella_apicola	LSJC7
k141_108911	k141_252964|provirus	111	30844	20847	30704	30814	20737	20847	2.65E-49	mMAG	vMAG	Enterobacter	vOTU_30	YP_516188.1 terminase family protein [Sodalis phage phiSG1]
k141_109627	k141_183267	1089	1090	26661	2	1090	710	1798	0	mMAG	mMAG	Bombilactobacillus_mellis	Bombilactobacillus_mellifer	xylulose-5-phosphate/fructose-6-phosphate phosphoketolase [EC:4.1.2.9 4.1.2.22]
k141_112154	k141_209447	2990	3206	10986	2	2988	45	3033	0	pMAG	pMAG	AH050_o91	AH050_w76	hypothetical
k141_112154	k141_209062	2232	3206	2471	757	2988	1	2232	0	pMAG	pMAG	AH050_o91	AH050_g86	hypothetical
k141_112154	k141_39045	57	3206	8442	2	58	57	1	6.13E-22	pMAG	pMAG	AH050_o91	AH050_g86
k141_112383	k141_117184	93	4529	21915	982	1074	2618	2710	3.93E-40	mMAG	mMAG	Gilliamella_apicola	Snodgrasella_alvi
k141_112383	k141_28555	77	4529	14923	984	1060	14726	14802	1.43E-29	mMAG	mMAG	Gilliamella_apicola	Snodgrasella_alvi
k141_113953	k141_142268	3621	24059	4495	7628	11248	2	3622	0	vMAG	mMAG	vOTU_2	Bombilactobacillus_mellis	YP_009168538.1 endolysin [Lactobacillus phage LBR48]	YP_009797297.1 hypothetical protein HOS65_gp41 [Faecalibacterium phage FP_Lugh]
k141_113953	k141_84526	141	24059	2569	1	141	2	142	9.35E-68	vMAG	mMAG	vOTU_2	Bombilactobacillus_mellis	hypothetical
k141_113953	k141_13918	140	24059	1175	1	140	2	141	3.36E-67	vMAG	mMAG	vOTU_2	Bombilactobacillus_mellis	hypothetical
k141_113953	k141_148128	66	24059	1852	1	66	66	1	4.6E-26	vMAG	mMAG	vOTU_2	Bombilactobacillus_mellis	hypothetical
k141_113978	k141_252964|provirus	115	94522	20847	94378	94492	20733	20847	2.26E-49	mMAG	vMAG	Enterobacter	vOTU_30	YP_516188.1 terminase family protein [Sodalis phage phiSG1]
k141_114717	k141_99112	89	9593	3826	1	89	3101	3013	1.4E-37	mMAG	mMAG	Bombilactobacillus_mellifer	Bombilactobacillus_mellis
k141_115006	k141_5120	1646	6503	1646	3634	5279	1	1646	0	pMAG	pMAG	AD702_g86	AD702_o91	AAA domain [PF13481.10]	PemK-like, MazF-like toxin of type II toxin-antitoxin system [PF02452.21]	Antitoxin MazE-like [PF11455.12]	RepB DNA-primase from phage plasmid [PF16793.9]; Large polyvalent protein-associated domain 7 [PF18821.5]	RepB DNA-primase from phage plasmid [PF16793.9]; Large polyvalent protein-associated domain 7 [PF18821.5]
k141_115006	k141_76612	1187	6503	1189	2350	3536	1188	2	0	pMAG	pMAG	AD702_g86	AD702_o91	PemK-like, MazF-like toxin of type II toxin-antitoxin system [PF02452.21]	Antitoxin MazE-like [PF11455.12]
k141_115006	k141_95985	1177	6503	1178	1	1177	2	1178	0	pMAG	pMAG	AD702_g86	AD702_o91	AAA domain [PF13481.10]
k141_115006	k141_212838	441	6503	9410	6063	6503	5884	6324	0	pMAG	mMAG	AD702_g86	Enterobacter	hypothetical
k141_115006	k141_95003	140	6503	3664	6364	6503	1116	1255	9.06E-68	pMAG	pMAG	AD702_g86	AD702_o91
k141_115931	k141_228740	1748	5040	2576	793	2540	1748	1	0	pMAG	pMAG	AG959_w76	AG959_g86	MER0287040 - family U69 unassigned peptidases (Acetobacter pasteurianus) [U69.UPW]#U69#{peptidase unit: 39-323}~source YP_005489883~
k141_117986	k141_39862	35	21162	977186	18794	18828	70432	70466	3.22E-07	mMAG	mMAG	Snodgrasella_alvi	LSJC7
k141_11853	k141_151680	170	8410	1942	8240	8409	1942	1773	5.34E-81	mMAG	pMAG	Snodgrasella_alvi	AF889_w76	no annotation
k141_11853	k141_151680	1942	30905	1942	160	2101	1942	1	0	mMAG	pMAG	Snodgrasella_alvi	AF889_w76	no annotation
k141_11853	k141_29476	36	30905	1329	3846	3881	36	1	1.31E-07	mMAG	mMAG	Snodgrasella_alvi	Bombilactobacillus_mellis
k141_119531	k141_134043	93	5177	42898	2495	2587	14536	14444	4.49E-40	mMAG	mMAG	Gilliamella_apicola	Frischella_perrara
k141_119531	k141_229131	80	5177	2682	2506	2585	118	39	7.57E-33	mMAG	mMAG	Gilliamella_apicola	Bombilactobacillus_mellifer
k141_12389	k141_125129	77	2525	4465	2449	2525	2	78	3.68E-33	mMAG	mMAG	Commensalibacter_sp00302795	Bombilactobacillus_mellis
k141_124166	k141_41937	51	23306	27484	23256	23306	1	51	9.72E-18	mMAG	mMAG	Bombilactobacillus_mellis	Commensalibacter_sp00302795
k141_124840	k141_65771	759	19466	2006	13608	14365	2006	1249	0	mMAG	pMAG	Gilliamella_apicola	AB190_w76	no annotation
k141_126377	k141_178721	77	2403	220331	1922	1998	213284	213360	1.63E-31	mMAG	mMAG	Gilliamella_apicola	Enterobacter
k141_126425	k141_86908	6933	6933	6933	1	6933	1	6933	0	pMAG	pMAG	AF098_g86	AF098_o91	entire contig
k141_126425	k141_147587	5568	6933	5568	1366	6933	1	5568	0	pMAG	pMAG	AF098_g86	AB190_w76	entire contig
k141_126425	k141_147604	1370	6933	1370	1	1370	1370	1	0	pMAG	pMAG	AF098_g86	AB190_w76	Sodium/glutamate symporter [PF03616.18]
k141_126425	k141_65771	141	6933	2006	6793	6933	1	141	2.69E-68	pMAG	pMAG	AF098_g86	AB190_w76
k141_126425	k141_248765	141	6933	6396	1230	1370	1	141	2.69E-68	pMAG	pMAG	AF098_g86	AB190_w76
k141_126425	k141_76980	141	6933	1646	6793	6933	1	141	2.69E-68	pMAG	pMAG	AF098_g86	AC291_o91
k141_128770	k141_134542	112	12659	5531	12548	12659	5531	5420	3.02E-50	mMAG	mMAG	Commensalibacter_sp00302795	Bombilactobacillus_mellis
k141_131115	k141_93898	2670	5267	2743	1	2670	2670	1	0	pMAG	pMAG	AB595_g86	AB190_w76	Pterin binding enzyme [PF00809.26]	Phosphoglucomutase/phosphomannomutase, alpha/beta/alpha domain I [PF02878.20]	Putative transposase [PF04986.17]; Transposase zinc-binding domain [PF14319.10]
k141_131115	k141_205392	2000	5267	3156	3268	5267	2604	605	0	pMAG	pMAG	AB595_g86	AD311_w76	ParG [PF09274.14]	RepB DNA-primase from phage plasmid [PF16793.9]
k141_131115	k141_83598	2000	5267	4378	3268	5267	2375	376	0	pMAG	pMAG	AB595_g86	AB620_o91	MFS transporter, DHA1 family, tetracycline resistance protein	TetR/AcrR family transcriptional regulator, tetracycline repressor protein	NAD+ kinase [EC:2.7.1.23]
k141_133300	k141_138412	148	1727	6281	88	235	6280	6133	3.96E-71	pMAG	pMAG	AD097_w76	AD058_o91
k141_133300	k141_209790	141	1727	6436	1587	1727	1	141	6.62E-69	pMAG	pMAG	AD097_w76	AC345_w76
k141_133711	k141_79024	33	7488	29971	1136	1168	28375	28407	3.16E-08	mMAG	vMAG	Gilliamella_apicola	vOTU_58	Hypothetical, likely structural (between baseplate, holin, endolysin, and tail complexes
k141_134043	k141_3112	80	42898	2394	14446	14525	2225	2304	6.3E-32	mMAG	mMAG	Frischella_perrara	Gilliamella_apicola
k141_134043	k141_139450	80	42898	9336	14446	14525	2247	2326	6.3E-32	mMAG	mMAG	Frischella_perrara	Gilliamella_apicola
k141_134043	k141_229131	80	42898	2682	14446	14525	39	118	6.3E-32	mMAG	mMAG	Frischella_perrara	Bombilactobacillus_mellifer
k141_134087	k141_29979	997	2603	2940	1493	2489	997	1	0	mMAG	mMAG	Gilliamella_apicola	Frischella_perrara	Transporter associated domain [PF03471.21]; CBS domain [PF00571.32]	partial Iron-containing alcohol dehydrogenase [PF00465.23]; Iron-containing alcohol dehydrogenase [PF13685.10]
k141_134542	k141_52330	51	5531	7632	1	51	52	2	1.07E-16	mMAG	mMAG	Bombilactobacillus_mellis	Commensalibacter_sp00302795
k141_135058	k141_62218	4062	6310	4063	1152	5213	2	4063	0	mMAG	mMAG	Bombilactobacillus_mellis	Bombilactobacillus_mellifer	Peptidase S24-like [PF00717.27]; Helix-turn-helix domain [PF12844.11]; Helix-turn-helix [PF01381.26]	Transglutaminase-like superfamily [PF01841.23]; TgpA N-terminal domain [PF11992.12]	hypothetical
k141_135472	k141_137334	141	8709	28053	1	141	27913	28053	3.38E-68	mMAG	vMAG	LSJC7	vOTU_6	YP_003335751.1 Mu transposase C-terminal domain-containing protein [Escherichia phage D108]
k141_136136	k141_182546	80	46760	7464	9947	10026	279	200	1.48E-33	mMAG	pMAG	Frischella_perrara	AF889_w76	hypothetical
k141_136136	k141_156594	82	46760	83132	10032	10113	53281	53362	5.31E-33	mMAG	mMAG	Frischella_perrara	LSJC7
k141_137334	k141_296114	141	28053	34990	27913	28053	34990	34850	1.09E-67	vMAG	mMAG	vOTU_6	LSJC7	hypothetical
k141_137334	k141_252964	141	28053	116046	1	141	141	1	1.09E-67	vMAG	mMAG	vOTU_6	LSJC7	hypothetical
k141_137334	k141_208681	141	28053	281441	1	141	281301	281441	1.09E-67	vMAG	mMAG	vOTU_6	LSJC7	hypothetical
k141_137416	k141_252964|provirus	108	26515	20847	1123	1230	20847	20740	2.28E-49	mMAG	vMAG	LSJC7	vOTU_30	YP_516188.1 terminase family protein [Sodalis phage phiSG1]
k141_138213	k141_146670	1402	2116	1398	715	2116	1	1398	0	pMAG	mMAG	AF889_w76	Gilliamella_apicola	unannotated
k141_138412	k141_57956	4667	6281	4803	1	4667	4667	1	0	pMAG	pMAG	AD058_o91	AD058_w76	polar amino acid transport system substrate-binding protein	HxlR-like helix-turn-helix [PF01638.21]	Enoyl-(Acyl carrier protein) reductase [PF13561.10]; short chain dehydrogenase [PF00106.29]; KR domain [PF08659.14]; Fungal family of unknown function (DUF1776) [PF08643.14]; NAD dependent epimerase/dehydratase family [PF01370.25]	SnoaL-like domain [PF13474.10]; Domain of unknown function (DUF4440) [PF14534.10]
k141_138412	k141_193965	4667	6281	4667	1	4667	1	4667	0	pMAG	pMAG	AD058_o91	AC345_g86	entire contig
k141_138412	k141_14974	271	6281	2604	5793	6063	2334	2604	6.13E-139	pMAG	pMAG	AD058_o91	AD058_w76
k141_138412	k141_143531	206	6281	14146	1	206	14090	13885	8.38E-98	pMAG	pMAG	AD058_o91	AC345_g86
k141_138412	k141_58139	206	6281	18881	1	206	137	342	3.9E-96	pMAG	pMAG	AD058_o91	AC345_w76
k141_138412	k141_193920	141	6281	2589	1	141	2589	2449	2.43E-68	pMAG	pMAG	AD058_o91	AC345_g86
k141_143531	k141_58139	13521	14146	18881	626	14146	13601	81	0	pMAG	pMAG	AC345_g86	AC345_w76	Transposase [PF01610.21]	zinc-finger of transposase IS204/IS1001/IS1096/IS1165 [PF14690.10]	Conjugative transposon protein TcpC [PF12642.11]	Lysozyme-like [PF13702.10]; NlpC/P60 family [PF00877.23]	AAA-like domain [PF12846.11]; TraG P-loop domain [PF19044.4]	TcpE family [PF12648.11]	Antirestriction protein (ArdA) [PF07275.15]	Replication initiation factor [PF02486.23]; Rolling Circle replication initiation protein N-terminal domain [PF18106.5]; Helix-turn-helix domain [PF12844.11]; Helix-turn-helix [PF01381.26]	FtsK/SpoIIIE family [PF01580.22]; TraG P-loop domain [PF19044.4]; Helicase HerA, central domain [PF01935.21]	Bacterial protein of unknown function (DUF961) [PF06125.15]	Bacterial protein of unknown function (DUF961) [PF06125.15]
k141_143531	k141_57956	262	14146	4803	13885	14146	4462	4723	1.4E-128	pMAG	pMAG	AC345_g86	AD058_w76
k141_143531	k141_52511	141	14146	2589	13950	14090	2449	2589	5.53E-63	pMAG	pMAG	AC345_g86	AD058_o91
k141_144651	k141_182546	84	24195	7464	372	455	282	199	4.56E-36	mMAG	pMAG	Frischella_perrara	AF889_w76	hypothetical
k141_144651	k141_156594	77	24195	83132	377	453	53064	53140	1.65E-30	mMAG	mMAG	Frischella_perrara	LSJC7
k141_146670	k141_191363	707	1398	1226	10	716	709	3	0	mMAG	pMAG	Gilliamella_apicola	AF889_w76	no annotation
k141_146670	k141_46162	518	1398	1682	10	526	519	2	0	mMAG	pMAG	Gilliamella_apicola	AF889_w76	no annotation
k141_147167	k141_66525	84	81973	12144	16739	16821	651	568	1.2E-31	mMAG	mMAG	Bartonella_apis	Commensalibacter_sp00302795
k141_147587	k141_86908	5568	5568	6933	1	5568	1366	6933	0	pMAG	pMAG	AB190_w76	AF098_o91	entire contig
k141_147587	k141_76980	141	5568	1646	5428	5568	1	141	2.16E-68	pMAG	pMAG	AB190_w76	AC291_o91
k141_147604	k141_86908	1370	1370	6933	1	1370	1370	1	0	pMAG	pMAG	AB190_w76	AF098_o91	Bacterial regulatory helix-turn-helix protein, lysR family [PF00126.31]	Sodium/glutamate symporter [PF03616.18]
k141_147604	k141_76980	141	1370	1646	1230	1370	1	141	5.23E-69	pMAG	pMAG	AB190_w76	AC291_o91
k141_14974	k141_52511	2423	2604	2589	1	2422	1	2421	0	pMAG	pMAG	AD058_w76	AD058_o91	entire contig
k141_14974	k141_193920	2423	2604	2589	1	2422	1	2421	0	pMAG	pMAG	AD058_w76	AC345_g86	entire contig
k141_150902	k141_192042	83	18303	23280	2147	2229	22636	22554	2.69E-32	mMAG	mMAG	Bombilactobacillus_mellifer	Apilactobacillus_kunkeei
k141_150902	k141_113921	77	18303	2729	2233	2309	2585	2509	1.25E-30	mMAG	mMAG	Bombilactobacillus_mellifer	Bombilactobacillus_mellis
k141_151488	k141_177743	75	3623	3997	438	512	1	75	3.18E-30	mMAG	mMAG	Bombilactobacillus_mellis	Bombilactobacillus_mellifer
k141_151705	k141_84492	3684	3944	3944	261	3944	1	3684	0	vMAG	vMAG	vOTU_11	vOTU_61	YP_009117057.1 replication-associated protein [Sewage-associated circular DNA virus-25]
k141_151721	k141_286078	11023	32237	21672	1	11007	11104	84	0	mMAG	vMAG	Frischella_perrara	vOTU_35	YP_007111518.1 minor tail protein [Enterobacteria phage mEp043 c-1]	YP_010677635.1 endolysin [Arthrobacter phage Phives]	YP_010761121.1 minor tail protein [Arthrobacter phage Popper]	YP_009289367.1 tape measure protein [Streptococcus phage 9872]	YP_010656306.1 minor tail protein [Arthrobacter phage Faja]
k141_151752	k141_165621	1756	2234	2349	1	1756	1756	1	0	pMAG	pMAG	AA192_o91	AA192_g86	no annotation
k141_151752	k141_162777	354	2234	2252	28	381	354	1	7.41E-174	pMAG	pMAG	AA192_o91	AA192_w76
k141_152383	k141_20249	92	113491	50342	94443	94534	36066	35975	3.56E-38	vMAG	vMAG	vOTU_13	vOTU_22	hypothetical
k141_155833	k141_252964|provirus	111	7816	20847	7676	7786	20737	20847	1.44E-51	mMAG	vMAG	LSJC7	vOTU_30	YP_516188.1 terminase family protein [Sodalis phage phiSG1]
k141_156296	k141_22013	35	25838	45307	22652	22686	26207	26173	3.93E-07	mMAG	mMAG	Apilactobacillus_kunkeei	Frischella_perrara
k141_156594	k141_172062	141	83132	5950	82992	83132	5950	5810	3.23E-67	mMAG	pMAG	LSJC7	AF889_w76
k141_156594	k141_41821	79	83132	9383	53284	53362	7386	7464	9.44E-33	mMAG	mMAG	LSJC7	Gilliamella_apicola
k141_15968	k141_89205	141	2032	1066	1	141	141	1	7.81E-69	mMAG	mMAG	Gilliamella_apicola	Snodgrasella_alvi
k141_15968	k141_68541	141	2032	1408	1	141	1268	1408	7.81E-69	mMAG	mMAG	Gilliamella_apicola	Snodgrasella_alvi
k141_160455	k141_160455|provirus	61721	140458	61721	36166	97886	1	61721	0	mMAG	vMAG	LSJC7	vOTU_16	Entire viral genome
k141_162777	k141_165621	1516	2252	2349	740	2252	1	1516	0	pMAG	pMAG	AA192_w76	AA192_g86	no annotation
k141_163588	k141_83484	1439	1439	9394	1	1439	4738	6176	0	pMAG	pMAG	AB190_w76	AC411_g86	Tn3 transposase DDE domain [PF01526.21]; Domain of unknown function (DUF4158) [PF13700.10]
k141_164629	k141_98964	141	30430	4823	30290	30430	1	141	1.18E-67	mMAG	pMAG	LSJC7	AF889_w76
k141_164	k141_66481	141	14255	22097	1	141	21957	22097	5.53E-68	mMAG	mMAG	Bombilactobacillus_mellis	Commensalibacter_sp00302795
k141_177165	k141_66616	70	25339	22801	5100	5168	15357	15289	2.25E-24	vMAG	vMAG	vOTU_18	vOTU_56	hypothetical
k141_182546	k141_227389	92	7464	59752	74	165	3937	3846	2.33E-39	pMAG	mMAG	AF889_w76	LSJC7	hypothetical
k141_182546	k141_41821	82	7464	9383	200	281	7356	7275	1.82E-35	pMAG	mMAG	AF889_w76	Gilliamella_apicola	partial Thiamine pyrophosphate enzyme, C-terminal TPP binding domain [PF02775.25]; Thiamine pyrophosphate enzyme, N-terminal TPP binding domain [PF02776.22]; Thiamine pyrophosphate enzyme, central domain [PF00205.26]
k141_188218	k141_252467	1055	1660	1366	1	1055	312	1366	0	pMAG	pMAG	AG959_g86	AG959_w76	no annotation
k141_192042	k141_253793	77	23280	31128	22862	22938	658	734	1.59E-30	mMAG	vMAG	Apilactobacillus_kunkeei	vOTU_31	Hypothetical
k141_193920	k141_52511	2589	2589	2589	1	2589	1	2589	0	pMAG	pMAG	AC345_g86	AD058_o91	entire contig
k141_193920	k141_57956	141	2589	4803	2449	2589	4527	4667	9.97E-69	pMAG	pMAG	AC345_g86	AD058_w76
k141_193920	k141_58139	141	2589	18881	2449	2589	277	137	4.67E-62	pMAG	pMAG	AC345_g86	AC345_w76
k141_193965	k141_57956	4667	4667	4803	1	4667	4667	1	0	pMAG	pMAG	AC345_g86	AD058_w76	entire contig
k141_193965	k141_58139	206	4667	18881	1	206	137	342	2.9E-96	pMAG	pMAG	AC345_g86	AC345_w76
k141_193965	k141_52511	141	4667	2589	1	141	2589	2449	1.81E-68	pMAG	pMAG	AC345_g86	AD058_o91
k141_205392	k141_83598	2551	3156	4378	605	3155	376	2926	0	pMAG	pMAG	AD311_w76	AB620_o91	MFS transporter, DHA1 family, tetracycline resistance protein	TetR/AcrR family transcriptional regulator, tetracycline repressor protein	NAD+ kinase [EC:2.7.1.23]
k141_205392	k141_78750	531	3156	6106	1	531	2612	3142	0	pMAG	mMAG	AD311_w76	Gilliamella_apicola	Glycosyl hydrolase family 1 [PF00232.22]	partial Major Facilitator Superfamily [PF07690.20]; Sugar (and other) transporter [PF00083.28]; MFS_1 like family [PF12832.11]; Fungal trichothecene efflux pump (TRI12) [PF06609.17]; Transmembrane secretion effector [PF05977.17]
k141_205821	k141_224678	77	44527	136421	41391	41467	107270	107346	1.42E-28	mMAG	mMAG	LSJC7	Bartonella_apis
k141_209062	k141_209447	2257	2471	10986	1	2257	802	3058	0	pMAG	pMAG	AH050_g86	AH050_w76	MER0287040 - family U69 unassigned peptidases (Acetobacter pasteurianus) [U69.UPW]#U69#{peptidase unit: 39-323}~source YP_005489883~
k141_209447	k141_39045	8108	10986	8442	2879	10986	8442	335	0	pMAG	pMAG	AH050_w76	AH050_g86	entire contig
k141_209447	k141_69980	1672	10986	1679	2920	4589	8	1678	0	pMAG	pMAG	AH050_w76	AH050_o91	hypothetical	hypothetical
k141_212838	k141_95003	2548	9410	3664	6185	8732	1116	3663	0	pMAG	pMAG	AC774_w76	AD702_o91	hypothetical	hypothetical	MFS transporter, DHA1 family, tetracycline resistance protein	TetR/AcrR family transcriptional regulator, tetracycline repressor protein
k141_212838	k141_60349	268	9410	1682	9097	9364	1682	1415	9.26E-134	pMAG	pMAG	AC774_w76	AC291_o91
k141_212838	k141_95985	153	9410	1178	8593	8745	1	153	3.65E-68	pMAG	pMAG	AC774_w76	AD702_o91
k141_212860	k141_60349	825	2344	1682	1382	2206	1421	597	0	pMAG	pMAG	AC774_w76	AC291_o91	no annotation
k141_212860	k141_95003	140	2344	3664	2205	2344	1674	1813	3.24E-68	pMAG	pMAG	AC774_w76	AD702_o91
k141_216735	k141_26640	80	9473	7658	7093	7172	3076	2997	1.39E-32	mMAG	mMAG	Bombilactobacillus_mellifer	Bombilactobacillus_mellis
k141_219564	k141_248765	74	4336	6396	3793	3866	6184	6257	6.38E-28	pMAG	pMAG	AC411_g86	AB190_w76
k141_225672	k141_67708	79	88087	12182	21375	21453	12074	12152	2.17E-29	mMAG	mMAG	LSJC7	Frischella_perrara
k141_225672	k141_51189	70	88087	8295	21384	21453	1	70	2.18E-24	mMAG	mMAG	LSJC7	Gilliamella_apicola
k141_227389	k141_98964	77	59752	4823	3861	3937	4823	4747	8.78E-32	mMAG	pMAG	LSJC7	AF889_w76	hypothetical
k141_228740	k141_39529	581	2576	7362	117	697	7362	6782	0	pMAG	pMAG	AG959_g86	AG959_o91	Hint domain [PF13403.10]; Adhesin of bacterial autotransporter system, probable stalk [PF16168.9]
k141_228740	k141_252467	212	2576	1366	2364	2575	1	212	3.4E-103	pMAG	pMAG	AG959_g86	AG959_w76
k141_229131	k141_3112	207	2682	2394	1	207	2187	2393	2.13E-100	mMAG	mMAG	Bombilactobacillus_mellifer	Gilliamella_apicola
k141_23443	k141_252467	667	1720	1366	1	664	667	1	0	pMAG	pMAG	AG959_g86	AG959_w76	[acyl-carrier-protein] S-malonyltransferase [EC:2.3.1.39]
k141_23915	k141_60012	100	16036	2332	15935	16034	69	166	1.4E-39	mMAG	mMAG	Frischella_perrara	Gilliamella_apicola
k141_243302	k141_286078	1745	32719	21672	13596	15340	19928	21672	0	vMAG	vMAG	vOTU_28	vOTU_35	crossover junction endodeoxyribonuclease RusA [EC:3.1.21.10]
k141_246523	k141_253793	75	32047	31128	1502	1576	733	659	2.83E-29	mMAG	vMAG	Apilactobacillus_kunkeei	vOTU_31	Hypothetical
k141_248765	k141_86908	141	6396	6933	1	141	1230	1370	2.48E-68	pMAG	pMAG	AB190_w76	AF098_o91
k141_252467	k141_39529	1366	1366	7362	1	1366	5193	3831	0	pMAG	pMAG	AG959_w76	AG959_o91	Hint domain [PF13403.10]; Adhesin of bacterial autotransporter system, probable stalk [PF16168.9]
k141_252964	k141_252964|provirus	20847	116046	20847	95170	116016	1	20847	0	mMAG	vMAG	LSJC7	vOTU_30	Entire viral genome
k141_253590	k141_67708	79	125891	12182	119615	119693	12074	12152	3.09E-29	mMAG	mMAG	LSJC7	Frischella_perrara
k141_253590	k141_51189	70	125891	8295	119624	119693	1	70	3.12E-24	mMAG	mMAG	LSJC7	Gilliamella_apicola
k141_28924	k141_33154	141	3234	20117	1	141	19977	20117	1.25E-68	mMAG	mMAG	Bombilactobacillus_mellis	Commensalibacter_sp00302795
k141_29155	k141_78283	51	10727	14485	10676	10726	1	51	4.47E-18	mMAG	mMAG	Bombilactobacillus_mellis	Commensalibacter_sp00302795
k141_29490	k141_55432	122	8246	12919	3	124	122	1	1.17E-52	mMAG	mMAG	Bombilactobacillus_mellis	Commensalibacter_sp00302795
k141_29748	k141_84720	141	31179	13822	1	141	13682	13822	1.21E-67	mMAG	mMAG	Bombilactobacillus_mellis	Commensalibacter_sp00302795
k141_30594	k141_60028	76	4086	56216	765	840	30267	30192	2.15E-32	mMAG	mMAG	Gilliamella_apicola	Frischella_perrara
k141_38887	k141_66481	238	15267	22097	1	238	16187	15950	7.14E-117	mMAG	mMAG	Bombilactobacillus_mellis	Commensalibacter_sp00302795
k141_39045	k141_69980	1672	8442	1679	6732	8401	1678	8	0	pMAG	pMAG	AH050_g86	AH050_o91	Transmembrane secretion effector [PF05977.17]
k141_39529	k141_83484	673	7362	9394	2655	3326	830	158	0	pMAG	pMAG	AG959_o91	AC411_g86	Hint domain [PF13403.10]; Adhesin of bacterial autotransporter system, probable stalk [PF16168.9]
k141_39862	k141_41518	79	977186	2036	316769	316847	1	79	1.11E-31	mMAG	pMAG	LSJC7	AB190_w76	hypothetical
k141_41285	k141_42094	1533	1533	1666	1	1533	134	1666	0	pMAG	pMAG	AC630_o91	AC630_w76	no annotation
k141_41821	k141_98964	80	9383	4823	7385	7464	4719	4640	2.96E-34	mMAG	pMAG	Gilliamella_apicola	AF889_w76	hypothetical
k141_45765	k141_80964	16989	28687	28342	11705	28687	28342	11360	0	mMAG	vMAG	Gilliamella_apicola	vOTU_59	YP_010080305.1 major head protein [Leuconostoc phage LDG]	YP_004934647.1 hypothetical protein RcapMu4 [Rhodobacter phage RcapMu]	YP_009324570.1 terminase large subunit [Flavobacterium phage Fpv6]	YP_010677635.1 endolysin [Arthrobacter phage Phives]	YP_009126087.1 hypothetical protein ArV1_053 [Arthrobacter phage vB_ArtM-ArV1]
k141_48034	k141_78456	200	3158	8906	1	200	1244	1443	1.97E-91	mMAG	mMAG	Apilactobacillus_kunkeei	Commensalibacter_sp00302795
k141_51189	k141_67708	79	8295	12182	1	79	12083	12160	7.31E-30	mMAG	mMAG	Gilliamella_apicola	Frischella_perrara
k141_52511	k141_57956	141	2589	4803	2449	2589	4527	4667	9.97E-69	pMAG	pMAG	AD058_o91	AD058_w76
k141_52511	k141_58139	141	2589	18881	2449	2589	277	137	4.67E-62	pMAG	pMAG	AD058_o91	AC345_w76
k141_54004	k141_94699	80	12481	85884	333	412	83830	83909	1.83E-32	mMAG	mMAG	Commensalibacter_sp00302795	Bartonella_apis
k141_57956	k141_58139	342	4803	18881	4462	4803	342	1	7.45E-172	pMAG	pMAG	AD058_w76	AC345_w76
k141_58139	k141_8130	140	18881	3206	16709	16848	140	1	2.64E-67	pMAG	mMAG	AC345_w76	Bombilactobacillus_mellis	hypothetical
k141_60913	k141_207568	30	2739	5145	2	31	5116	5145	5.34E-07	mMAG	mMAG	Frischella_perrara	LSJC7
k141_61303	k141_64688	11535	29723	29319	734	12266	17925	6391	0	vMAG	vMAG	vOTU_51	vOTU_54	YP_009044315.1 tail length tape measure protein [Leuconostoc phage phiLN6B]	YP_009292656.1 tail assembly chaperone [Lactobacillus phage PLE3]	YP_009223115.1 tail chaperone protein [Lactobacillus phage LfeSau]	YP_009223113.1 major tail protein [Lactobacillus phage LfeSau]	YP_009197532.1 tail terminator [Lactobacillus phage iLp84]	YP_010663591.1 tail completion or Neck1 protein [Streptococcus phage CHPC926]	YP_009223110.1 minor head protein [Lactobacillus phage LfeSau]	YP_009188844.1 head-tail adaptor [Enterococcus phage vB_EfaS_IME197]	NP_112699.1 N4-gp56 family major capsid protein [Lactococcus phage TP901-1]	YP_009201802.1 head scaffolding protein [Lactobacillus phage CL2]	YP_009223105.1 minor head protein [Lactobacillus phage LfeSau]	YP_009223104.1 portal protein [Lactobacillus phage LfeSau]	YP_009006567.1 terminase large subunit [Oenococcus phage phiS11]	YP_009006566.1 terminase small subunit [Oenococcus phage phiS11]
k141_64608	k141_76980	173	2735	1646	2	174	1078	1250	7.97E-85	pMAG	pMAG	AF098_o91	AC291_o91
k141_64608	k141_65771	171	2735	2006	2	172	1078	1248	4.8E-82	pMAG	pMAG	AF098_o91	AB190_w76
k141_65771	k141_76980	1252	2006	1646	1	1252	1	1252	0	pMAG	pMAG	AB190_w76	AC291_o91	no annotation
k141_65771	k141_86908	141	2006	6933	1	141	141	1	7.71E-69	pMAG	pMAG	AB190_w76	AF098_o91
k141_66581	k141_7470	225	13543	1096	1	225	1096	872	2.29E-111	mMAG	mMAG	Frischella_perrara	Gilliamella_apicola
k141_76980	k141_86908	141	1646	6933	1	141	141	1	6.31E-69	pMAG	pMAG	AC291_o91	AF098_o91
k141_78750	k141_83598	121	6106	4378	3138	3258	4258	4378	1.44E-55	mMAG	pMAG	Gilliamella_apicola	AB620_o91	hypothetical
k141_89905	k141_97299	204	5015	6368	2	205	204	1	8.65E-97	mMAG	mMAG	Commensalibacter_sp00302795	Bombilactobacillus_mellis
